# Supplementary material for: Heritability of Attractiveness to Mosquitoes
Source: PLoS One. 2015 Apr 22;10(4):e0122716. doi: 10.1371/journal.pone.0122716 (PMC4406498; doi:10.1371/journal.pone.0122716)
Supplement: S1 Data — Twin assignments of A and B were at random. Pair means combines the data for use in analysis with values provided for relative attraction and flight activity. (XLSX) [file pone.0122716.s001.xlsx]

## Sheet: Raw_Data
TYPE	IDSORT	Run	Block	Trt_Pair	TwinA_temp	TwinB_temp	Time	Treatment_arm	Comment	Rel_Attrac	Flight_Activ	Total
MZ	39	130710	1	Twin A	*	*	NN	R	*	0.888889	0.764706	17
MZ	40	130710	1	Twin A	*	*	NN	L	*	0.7	0.722222	18
MZ	41	130710	1	Twin A	*	*	NN	R	*	1	0.588235	17
MZ	42	130710	1	Twin A	*	*	NN	L	*	0.75	0.666667	12
MZ	43	130710	1	Twin A	*	*	NN	R	*	0.9	0.733333	15
MZ	44	130710	1	Twin A	*	*	NN	L	*	0.923077	0.882353	17
MZ	45	130710	1	Twin A	*	*	NN	R	*	0.882353	1	20
MZ	46	130710	1	Twin A	*	*	NN	L	*	0.782609	0.925926	27
MZ	47	130710	1	Twin A	*	*	NN	R	*	0.916667	0.857143	14
MZ	91	130716	1	Twin A	*	*	NN	L	*	0.857143	0.789474	19
MZ	92	130716	1	Twin A	*	*	NN	R	*	0.619048	0.724138	29
MZ	93	130716	1	Twin A	*	*	NN	L	*	0.9	0.769231	13
MZ	94	130716	1	Twin A	*	*	NN	R	*	1	0.866667	15
MZ	95	130716	1	Twin A	*	*	NN	L	*	1	0.6875	16
MZ	96	130716	1	Twin A	*	*	NN	R	*	1	0.666667	9
MZ	97	130716	1	Twin A	*	*	NN	L	*	1	0.9375	16
MZ	98	130716	1	Twin A	*	*	NN	R	*	1	0.6875	16
MZ	99	130716	1	Twin A	*	*	NN	L	*	1	0.8	20
MZ	100	130716	1	Twin A	*	*	NN	R	*	1	0.777778	9
MZ	115	130801	1	Twin A	*	*	9.49	L	*	0.931034	0.857143	42
MZ	116	130801	1	Twin A	36.2	34.3	9.55	R	*	0.8125	0.941176	17
MZ	119	130801	1	Twin A	*	*	10.12	L	*	1	0.789474	19
MZ	120	130801	1	Twin A	35.8	35.3	10.18	R	*	1	1	16
MZ	123	130801	1	Twin A	*	*	10.33	L	*	0.9	0.972222	36
MZ	124	130801	1	Twin A	35.9	35.9	10.38	R	*	0.85	0.785714	28
MZ	131	130801	1	Twin A	*	*	11.54	L	*	1	0.956522	23
MZ	132	130801	1	Twin A	*	*	11.59	R	*	0.846154	0.777778	18
MZ	135	130801	1	Twin A	36.1	35.7	12.16	L	*	1	0.875	16
MZ	136	130801	1	Twin A	*	*	12.22	R	*	0.916667	0.764706	17
MZ	170	130809	1	Twin A	Low	*	10.3	L	low temp Twin A	0.75	0.692308	13
MZ	171	130809	1	Twin A	Low	34.5	10.35	R	low temp Twin A	0.857143	0.818182	11
MZ	174	130809	1	Twin A	*	*	10.51	L	low temp Twin A	0.714286	0.692308	13
MZ	177	130809	1	Twin A	Low	Low	11.32	R	low temp Twin A	0.5	0.823529	17
MZ	180	130809	1	Twin A	Low	Low	11.48	L	low temp Twin A	0.555556	0.8125	16
MZ	181	130809	1	Twin A	*	*	11.57	R	low temp Twin A	0.666667	0.727273	11
MZ	193	130809	1	Twin A	Low	35	14.24	L	low temp Twin A	0.916667	0.736842	19
MZ	196	130809	1	Twin A	*	*	14.36	R	low temp Twin A	1	0.857143	14
MZ	197	130809	1	Twin A	34.6	35.8	14.41	L	low temp Twin A	0.625	0.714286	14
MZ	228	130814	1	Twin A	*	*	11.23	R	*	0.444444	0.631579	19
MZ	229	130814	1	Twin A	34.7	Low	11.28	L	*	0.571429	0.666667	18
MZ	233	130814	1	Twin A	*	*	11.57	R	*	0.545455	0.888889	18
MZ	235	130814	1	Twin A	*	*	12.08	L	*	0.8	0.571429	14
MZ	239	130814	1	Twin A	Low	Low	13.37	R	*	1	0.692308	13
MZ	240	130814	1	Twin A	*	*	13.42	L	*	0.444444	0.6875	16
MZ	244	130814	1	Twin A	*	*	14.04	R	*	0.666667	0.55	20
MZ	245	130814	1	Twin A	34.6	Low	14.09	L	*	0.857143	0.75	12
MZ	249	130814	1	Twin A	35.2	Low	14.29	R	*	0	0.5	8
MZ	251	130814	1	Twin A	*	*	14.38	L	*	0.5	0.444444	9
MZ	256	130823	1	Twin A	*	*	9.32	L	*	0.909091	0.785714	28
MZ	258	130823	1	Twin A	35.4	35.2	9.43	R	*	1	0.909091	22
MZ	264	130823	2	Twin A	*	*	10.13	L	*	0.9	1	30
MZ	266	130823	2	Twin A	35.5	35.6	10.23	R	*	1	0.935484	31
MZ	270	130823	2	Twin A	*	*	10.43	L	*	1	0.931034	29
MZ	274	130823	3	Twin A	35.3	34.8	11.19	R	*	0.92	0.962963	27
MZ	280	130823	4	Twin A	*	*	13.1	L	*	0.8	0.84	25
MZ	287	130823	5	Twin A	*	*	13.49	L	*	1	0.888889	18
MZ	289	130823	5	Twin A	36.1	36.2	14.01	R	*	1	0.869565	23
MZ	294	130823	5	Twin A	34.5	35.2	15.19	R	*	1	0.947368	19
MZ	295	130828	1	Twin A	34.8	34.4	11.24	L	*	0.909091	0.826087	23
MZ	297	130828	1	Twin A	*	*	11.35	R	*	0.9	0.636364	22
MZ	303	130828	2	Twin A	34.7	35.6	12.11	L	*	0.941176	0.827586	29
MZ	305	130828	2	Twin A	*	*	12.24	R	*	1	0.8	15
MZ	311	130828	3	Twin A	*	*	13	L	*	1	0.75	20
MZ	313	130828	3	Twin A	*	*	13.1	R	*	1	0.571429	21
MZ	319	130828	4	Twin A	35.3	34.8	14.56	L	*	0.647059	0.95	20
MZ	321	130828	4	Twin A	*	*	15.05	R	*	1	0.833333	24
MZ	327	130828	5	Twin A	35.3	36.3	15.36	L	*	1	0.666667	15
MZ	329	130828	5	Twin A	35.4	35.1	15.45	R	*	1	0.875	24
MZ	335	130829	1	Twin A	Low	35.8	10.58	R	*	0.777778	0.545455	22
MZ	341	130829	1	Twin A	*	*	11.33	L	*	0.555556	0.666667	18
MZ	343	130829	2	Twin A	35.3	35.9	11.42	R	*	1	0.882353	17
MZ	349	130829	2	Twin A	*	*	12.15	L	*	0.681818	0.88	25
MZ	351	130829	3	Twin A	35.4	35.5	12.25	R	*	1	0.9375	16
MZ	357	130829	3	Twin A	35.5	34.7	12.57	L	*	0.8125	0.695652	23
MZ	359	130829	4	Twin A	*	*	14.22	R	*	1	0.875	16
MZ	365	130829	4	Twin A	*	*	14.53	L	*	0.944444	0.95	20
MZ	367	130829	5	Twin A	36	36.3	15.03	R	*	0.904762	0.777778	27
MZ	373	130829	5	Twin A	35.9	35.9	15.36	L	*	0.833333	0.782609	23
MZ	376	130902	1	Twin A	*	*	11.45	R	*	0.928571	0.842105	19
MZ	379	130902	1	Twin A	34.5	34	12.02	L	*	0.954545	0.958333	24
MZ	384	130902	2	Twin A	*	*	12.28	R	*	1	0.928571	28
MZ	387	130902	2	Twin A	*	*	12.43	L	*	1	0.96	25
MZ	392	130902	3	Twin A	34.8	35.3	13.1	R	*	0.952381	0.954545	22
MZ	395	130902	3	Twin A	34.8	35.1	13.25	L	*	1	1	24
MZ	402	130902	4	Twin A	34.7	34.6	15	R	*	0.823529	0.818182	22
MZ	405	130902	4	Twin A	*	*	15.17	L	*	0.851852	0.965517	29
MZ	410	130902	5	Twin A	35.6	35.3	15.42	R	*	0.84	0.833333	36
MZ	413	130902	5	Twin A	35.6	35.7	15.59	L	*	0.941176	0.95	20
MZ	417	130904	1	Twin A	35.3	34.7	9.53	L	*	1	1	22
MZ	420	130904	1	Twin A	*	*	10.07	R	*	0.944444	0.954545	22
MZ	425	130904	2	Twin A	*	*	10.3	L	*	0.888889	0.965517	29
MZ	428	130904	2	Twin A	34.4	35.5	10.43	R	*	0.818182	0.923077	26
MZ	433	130904	3	Twin A	*	*	11.07	L	*	0.76	0.852941	34
MZ	436	130904	3	Twin A	*	*	11.25	R	*	0.904762	0.925926	27
MZ	441	130904	4	Twin A	34.3	34.8	12.56	L	*	0.727273	0.857143	28
MZ	444	130904	4	Twin A	*	*	13.11	R	*	0.714286	0.833333	18
MZ	449	130904	5	Twin A	*	*	13.35	L	*	0.8	0.833333	24
MZ	452	130904	5	Twin A	*	*	13.49	R	*	0.636364	0.578947	19
MZ	458	130909	1	Twin A	*	*	11.39	L	*	0.9	0.916667	24
MZ	461	130909	1	Twin A	*	*	11.55	R	*	0.944444	0.857143	21
MZ	466	130909	2	Twin A	*	*	12.19	L	*	0.961538	0.90625	32
MZ	469	130909	2	Twin A	*	*	12.36	R	*	0.888889	0.6875	16
MZ	474	130909	3	Twin A	*	*	13.01	L	*	0.882353	0.809524	21
MZ	477	130909	3	Twin A	*	*	13.18	R	*	0.8125	0.8	25
MZ	484	130909	4	Twin A	*	*	14.52	L	*	0.923077	0.736842	19
MZ	487	130909	5	Twin A	*	*	15.08	R	*	0.9	0.47619	21
MZ	492	130909	5	Twin A	*	*	15.37	L	*	0.8	0.733333	15
MZ	493	130909	5	Twin A	*	*	15.54	R	*	0.9	0.8	25
MZ	497	130918	1	Twin A	*	*	10.05	L	*	0.809524	0.92	25
MZ	498	130918	1	Twin A	*	*	10.11	R	*	1	0.888889	18
MZ	505	130918	2	Twin A	*	*	10.5	L	*	0.958333	0.923077	26
MZ	506	130918	2	Twin A	*	*	10.56	R	*	0.961538	0.885714	35
MZ	513	130918	3	Twin A	*	*	11.36	L	*	0.894737	0.826087	23
MZ	514	130918	3	Twin A	*	*	11.42	R	*	1	0.8	20
MZ	521	130918	4	Twin A	*	*	13.23	L	*	0.863636	0.735294	34
MZ	522	130918	4	Twin A	*	*	13.29	R	*	1	0.833333	24
MZ	529	130918	5	Twin A	*	*	14.14	L	*	0.8	0.793103	29
MZ	530	130918	5	Twin A	*	*	14.19	R	*	0.913043	0.870968	31
MZ	537	130920	1	Twin A	*	*	11	R	*	0.666667	0.827586	29
MZ	540	130920	1	Twin A	*	*	11.15	L	*	0.928571	0.826087	23
MZ	545	130920	2	Twin A	*	*	11.38	R	*	1	0.894737	19
MZ	548	130920	2	Twin A	*	*	11.53	L	*	0.944444	0.857143	28
MZ	553	130920	3	Twin A	*	*	12.17	R	*	0.8	0.818182	33
MZ	556	130920	3	Twin A	*	*	12.3	L	*	0.9375	0.913043	23
MZ	561	130920	4	Twin A	*	*	13.51	R	*	0.7	0.75	24
MZ	564	130920	4	Twin A	*	*	14.07	L	*	0.923077	0.708333	24
MZ	569	130920	5	Twin A	*	*	14.29	R	*	0.8	0.72	25
MZ	572	130920	5	Twin A	*	*	14.45	L	*	0.928571	1	31
MZ	575	130926	1	Twin A	*	*	10.33	R	*	0.833333	0.777778	18
MZ	579	130926	1	Twin A	*	*	10.53	L	*	0.875	0.923077	26
MZ	583	130926	2	Twin A	*	*	11.12	R	*	1	0.777778	18
MZ	587	130926	2	Twin A	*	*	11.32	L	*	1	0.869565	23
MZ	591	130926	3	Twin A	*	*	11.56	R	*	0.842105	0.904762	21
MZ	595	130926	3	Twin A	*	*	12.19	L	*	1	0.772727	22
MZ	599	130926	4	Twin A	*	*	13.45	R	*	0.545455	0.517241	29
MZ	603	130926	4	Twin A	*	*	14.03	L	*	0.818182	0.722222	18
MZ	607	130926	5	Twin A	*	*	14.22	R	*	1	0.714286	14
MZ	611	130926	5	Twin A	*	*	14.42	L	*	1	0.75	24
MZ	620	131001	1	Twin A	*	*	10.32	R	*	1	0.928571	14
MZ	622	131001	1	Twin A	*	*	10.42	L	*	0.947368	1	19
MZ	628	131001	2	Twin A	*	*	11.11	R	*	1	0.904762	21
MZ	630	131001	2	Twin A	*	*	11.2	L	*	0.9	0.833333	12
MZ	636	131001	3	Twin A	*	*	11.49	R	*	0.954545	1	23
MZ	638	131001	3	Twin A	*	*	12	L	*	0.913043	0.96	25
MZ	644	131001	4	Twin A	*	*	13.44	R	*	0.913043	0.888889	27
MZ	646	131001	4	Twin A	*	*	13.54	L	*	1	0.944444	18
MZ	652	131001	5	Twin A	*	*	14.22	R	*	1	0.952381	21
MZ	653	131001	5	Twin A	*	*	14.26	L	*	0.692308	0.870968	31
MZ	658	131003	1	Twin A	*	*	9.57	L	*	1	0.941176	17
MZ	661	131003	1	Twin A	*	*	10.11	R	*	0.9375	0.904762	21
MZ	666	131003	2	Twin A	*	*	10.36	L	*	1	1	14
MZ	669	131003	2	Twin A	*	*	10.5	R	*	1	0.958333	24
MZ	674	131003	3	Twin A	*	*	11.13	L	*	1	1	18
MZ	677	131003	3	Twin A	*	*	11.27	R	*	0.884615	1	30
MZ	682	131003	4	Twin A	*	*	12.54	L	*	0.833333	0.95	20
MZ	685	131003	4	Twin A	*	*	13.07	R	*	1	0.75	20
MZ	690	131003	5	Twin A	*	*	13.3	L	*	0.933333	0.894737	19
MZ	693	131003	5	Twin A	*	*	13.42	R	*	0.0625	0.888889	18
MZ	695	131007	1	Twin A	*	*	10.5	R	*	0.95	1	22
MZ	702	131007	1	Twin A	*	*	11.26	L	*	1	1	23
MZ	703	131007	2	Twin A	*	*	11.31	R	*	1	0.916667	24
MZ	710	131007	2	Twin A	*	*	12.02	L	*	1	1	23
MZ	711	131007	3	Twin A	*	*	12.06	R	*	0.95	0.954545	22
MZ	718	131007	3	Twin A	*	*	12.38	L	*	1	1	21
MZ	719	131007	4	Twin A	*	*	13.43	R	*	0.772727	0.83871	31
MZ	726	131007	4	Twin A	*	*	14.11	L	*	0.904762	0.954545	22
MZ	727	131007	5	Twin A	*	*	14.16	R	*	1	0.894737	19
MZ	734	131007	5	Twin A	*	*	14.44	L	*	0.95	0.869565	23
MZ	739	131008	1	Twin A	*	*	10.11	R	*	0.9375	0.888889	18
MZ	742	131008	1	Twin A	*	*	10.25	L	*	1	1	28
MZ	747	131008	2	Twin A	*	*	10.48	R	*	1	0.952381	21
MZ	750	131008	2	Twin A	*	*	11.01	L	*	1	1	25
MZ	755	131008	3	Twin A	*	*	11.25	R	*	0.833333	0.9	20
MZ	758	131008	3	Twin A	*	*	11.39	L	*	0.96	0.964286	28
MZ	763	131008	4	Twin A	*	*	13.19	R	*	0.909091	0.956522	23
MZ	766	131008	4	Twin A	*	*	13.33	L	*	0.833333	0.95	20
MZ	771	131008	5	Twin A	*	*	13.56	R	*	0.8125	0.888889	18
MZ	774	131008	5	Twin A	*	*	14.09	L	*	0.0416667	0.967742	31
DZ	35	130702	1	Twin A	*	*	NN	L	*	0.928571	0.941176	17
DZ	36	130702	1	Twin A	*	*	NN	R	*	0.740741	0.9	30
DZ	37	130702	1	Twin A	*	*	NN	L	*	0.909091	0.8	15
DZ	38	130702	1	Twin A	*	*	NN	R	*	0.857143	0.692308	13
DZ	39	130702	1	Twin A	*	*	NN	L	*	0.875	0.842105	19
DZ	40	130702	1	Twin A	*	*	NN	R	*	0.833333	0.833333	18
DZ	41	130702	1	Twin A	*	*	NN	L	*	0.888889	0.863636	22
DZ	42	130702	1	Twin A	*	*	NN	R	*	0.28	0.870968	31
DZ	43	130702	1	Twin A	*	*	NN	L	*	0.947368	1	22
DZ	44	130702	1	Twin A	*	*	NN	R	*	0.777778	0.9	20
DZ	89	130719	1	Twin A	*	*	NN	L	*	1	0.769231	13
DZ	90	130719	1	Twin A	*	*	NN	R	*	0.888889	0.75	12
DZ	91	130719	1	Twin A	*	*	NN	L	*	1	0.9	10
DZ	92	130719	1	Twin A	*	*	NN	R	*	1	0.444444	9
DZ	93	130719	1	Twin A	*	*	NN	L	*	1	1	14
DZ	94	130719	1	Twin A	*	*	NN	R	*	1	0.95	20
DZ	95	130719	1	Twin A	*	*	NN	L	*	1	1	16
DZ	96	130719	1	Twin A	*	*	NN	R	*	1	0.909091	11
DZ	97	130719	1	Twin A	*	*	NN	L	*	1	0.944444	18
DZ	98	130719	1	Twin A	*	*	NN	R	*	1	1	21
DZ	143	130729	1	Twin A	*	*	NN	R	*	0.884615	0.833333	36
DZ	144	130729	1	Twin A	*	*	NN	L	*	1	0.727273	11
DZ	145	130729	1	Twin A	35.6	35.7	NN	R	*	1	0.944444	18
DZ	146	130729	1	Twin A	*	*	NN	L	*	0.882353	1	17
DZ	147	130729	1	Twin A	*	*	NN	R	*	1	1	13
DZ	148	130729	1	Twin A	*	*	NN	L	*	1	1	10
DZ	149	130729	1	Twin A	*	*	NN	R	*	1	0.809524	21
DZ	150	130729	1	Twin A	*	*	NN	L	*	1	0.777778	18
DZ	151	130729	1	Twin A	*	*	NN	R	*	1	0.909091	11
DZ	152	130729	1	Twin A	*	*	NN	L	*	1	0.9	20
DZ	181	130805	1	Twin A	*	*	11.29	L	*	1	0.923077	13
DZ	182	130805	1	Twin A	*	*	11.34	R	*	0.857143	0.8	20
DZ	185	130805	1	Twin A	36	35	11.52	L	*	0	0.8	25
DZ	186	130805	1	Twin A	*	*	11.58	R	*	1	0.652174	23
DZ	193	130805	1	Twin A	*	*	14	L	*	0.909091	0.833333	18
DZ	194	130805	1	Twin A	34.3	34.7	14.06	R	*	0.909091	0.6	20
DZ	197	130805	1	Twin A	35.9	35.5	14.24	L	*	0.9	0.666667	15
DZ	198	130805	1	Twin A	*	*	14.28	R	*	1	0.642857	14
DZ	201	130805	1	Twin A	*	*	14.46	L	*	0.9375	0.809524	21
DZ	202	130805	1	Twin A	35.7	35.4	14.49	R	*	0.833333	0.428571	14
DZ	213	130807	1	Twin A	*	*	9.56	L	*	1	0.941176	17
DZ	214	130807	1	Twin A	35.4	34.5	10.01	R	*	0.875	0.8	20
DZ	217	130807	1	Twin A	35.8	34.8	10.17	L	*	1	0.888889	27
DZ	218	130807	1	Twin A	*	*	10.21	R	*	1	0.866667	15
DZ	237	130807	1	Twin A	35.2	34.5	13.31	L	*	1	0.705882	17
DZ	238	130807	1	Twin A	*	*	13.36	R	*	0.714286	1	9
DZ	241	130807	1	Twin A	*	*	13.48	L	*	1	0.888889	18
DZ	242	130807	1	Twin A	*	*	13.53	R	*	0.857143	0.75	12
DZ	245	130807	1	Twin A	*	*	14.05	L	*	1	1	13
DZ	246	130807	1	Twin A	35.9	34.8	14.09	R	*	0.909091	0.611111	18
DZ	255	130816	1	Twin A	34.2	35	10.17	R	*	0.961538	0.9375	32
DZ	258	130816	1	Twin A	*	*	10.37	L	*	1	0.96875	32
DZ	263	130816	2	Twin A	*	*	11.01	R	*	1	0.961538	26
DZ	266	130816	2	Twin A	*	*	11.15	L	*	1	1	28
DZ	271	130816	3	Twin A	*	*	11.38	R	*	0.888889	1	19
DZ	273	130816	3	Twin A	*	*	11.49	R	*	0.952381	0.954545	22
DZ	275	130816	4	Twin A	Low	Low	13.12	L	*	0.9	0.833333	24
DZ	282	130816	4	Twin A	*	*	13.49	L	*	1	0.846154	13
DZ	287	130816	5	Twin A	35.9	35.5	14.14	R	*	1	0.947368	19
DZ	290	130816	5	Twin A	35.4	35.8	14.27	L	*	0.964286	0.965517	29
DZ	296	130910	1	Twin A	*	*	10.41	L	*	0.8125	0.807692	26
DZ	298	130910	1	Twin A	34.4	Low	10.49	R	*	0.75	0.809524	21
DZ	304	130910	2	Twin A	*	*	11.21	L	*	0.733333	0.681818	22
DZ	306	130910	2	Twin A	*	*	11.32	R	*	0.588235	0.777778	27
DZ	312	130910	3	Twin A	*	*	12	L	*	0.888889	0.84375	32
DZ	314	130910	3	Twin A	35.6	34.7	12.09	R	*	0.75	0.75	28
DZ	320	130910	4	Twin A	*	*	13.38	L	*	0.708333	0.864865	37
DZ	322	130910	4	Twin A	34.8	35.1	13.51	R	*	0.666667	0.692308	13
DZ	328	130910	5	Twin A	*	*	14.18	L	*	0.818182	0.928571	28
DZ	330	130910	5	Twin A	35.8	34.9	14.27	R	*	1	0.95	20
DZ	332	130919	1	Twin A	*	*	11.37	L	*	0.8125	0.875	24
DZ	335	130919	1	Twin A	Low	35.2	11.47	R	*	0.826087	0.96875	32
DZ	340	130919	2	Twin A	*	*	12.13	L	*	0.8	1	20
DZ	343	130919	2	Twin A	*	*	12.27	R	*	0.818182	0.846154	13
DZ	348	130919	3	Twin A	*	*	12.5	L	*	0.947368	0.952381	21
DZ	351	130919	3	Twin A	*	*	13.04	R	*	0.875	0.820513	39
DZ	356	130919	4	Twin A	*	*	14.42	L	*	0.666667	0.590909	22
DZ	359	130919	4	Twin A	*	*	14.56	R	*	1	0.8	30
DZ	364	130919	5	Twin A	*	*	15.2	L	*	1	0.785714	14
DZ	367	130919	5	Twin A	*	*	15.35	R	*	1	0.8	20
DZ	372	130924	1	Twin A	*	*	10.48	R	*	0.913043	0.925926	27
DZ	377	130924	1	Twin A	*	*	11.17	L	*	0.9375	0.818182	22
DZ	380	130924	2	Twin A	*	*	11.31	R	*	1	1	27
DZ	385	130924	2	Twin A	*	*	11.56	L	*	0.947368	1	19
DZ	388	130924	3	Twin A	*	*	12.09	R	*	0.892857	0.967742	31
DZ	393	130924	3	Twin A	*	*	12.32	L	*	0.928571	1	32
DZ	396	130924	4	Twin A	*	*	13.51	R	*	0.9	0.958333	24
DZ	401	130924	4	Twin A	*	*	14.15	L	*	0.904762	0.821429	28
DZ	404	130924	5	Twin A	*	*	14.29	R	*	0.9375	0.947368	19
DZ	409	130924	5	Twin A	*	*	14.54	L	*	0.923077	0.73913	23
DZ	412	131011	1	Twin A	*	*	11.27	L	*	1	0.896552	29
DZ	414	131011	1	Twin A	*	*	11.35	R	*	1	1	18
DZ	420	131011	2	Twin A	*	*	12.01	L	*	0.954545	1	25
DZ	422	131011	2	Twin A	*	*	12.09	R	*	1	0.904762	21
DZ	428	131011	3	Twin A	*	*	12.4	L	*	1	1	21
DZ	430	131011	3	Twin A	*	*	12.48	R	*	0.947368	0.821429	28
DZ	436	131011	4	Twin A	*	*	14.13	L	*	1	0.75	20
DZ	438	131011	4	Twin A	*	*	14.22	R	*	0.947368	0.95	20
DZ	444	131011	5	Twin A	*	*	14.47	L	*	0.928571	0.894737	19
DZ	446	131011	5	Twin A	*	*	14.57	R	*	1	0.538462	13
DZ	451	131015	1	Twin A	*	*	11.03	L	*	0.75	0.740741	27
DZ	453	131015	1	Twin A	*	*	11.11	R	*	0.833333	0.8125	16
DZ	459	131015	2	Twin A	*	*	11.34	L	*	0.894737	0.916667	24
DZ	461	131015	2	Twin A	*	*	11.43	R	*	0.904762	0.875	24
DZ	467	131015	3	Twin A	*	*	12.08	L	*	1	0.85	20
DZ	469	131015	3	Twin A	*	*	12.15	R	*	0.9	0.869565	23
DZ	475	131015	4	Twin A	*	*	13.39	L	*	0.692308	0.789474	19
DZ	477	131015	4	Twin A	*	*	13.46	R	*	1	0.882353	17
DZ	483	131015	5	Twin A	*	*	14.09	L	*	1	0.863636	22
DZ	485	131015	5	Twin A	*	*	14.16	R	*	1	0.9375	16
DZ	491	131016	1	Twin A	*	*	10.13	R	*	0.5	0.647059	17
DZ	497	131016	1	Twin A	*	*	10.39	L	*	0.863636	0.88	25
DZ	499	131016	2	Twin A	*	*	10.47	R	*	0.928571	0.73913	23
DZ	505	131016	2	Twin A	*	*	11.11	L	*	1	0.807692	26
DZ	506	131016	2	Twin A	*	*	11.12	L	*	0.882353	0.947368	19
DZ	508	131016	3	Twin A	*	*	11.2	R	*	0.888889	0.6	15
DZ	514	131016	3	Twin A	*	*	11.43	L	*	0.857143	1	23
DZ	516	131016	4	Twin A	*	*	12.48	R	*	0.769231	0.833333	18
DZ	523	131016	5	Twin A	*	*	13.2	R	*	0.833333	0.947368	19
DZ	529	131016	5	Twin A	*	*	13.42	L	*	0.928571	0.941176	17
DZ	532	131017	1	Twin A	*	*	11.14	R	*	0.615385	0.666667	24
DZ	535	131017	1	Twin A	*	*	11.25	L	*	1	1	13
DZ	540	131017	2	Twin A	*	*	11.45	R	*	0.916667	0.875	16
DZ	543	131017	2	Twin A	*	*	11.57	L	*	1	0.894737	19
DZ	548	131017	3	Twin A	*	*	12.17	R	*	0.933333	0.85	20
DZ	551	131017	3	Twin A	*	*	12.29	L	*	0.933333	0.956522	23
DZ	556	131017	4	Twin A	*	*	14.07	R	*	0.818182	0.923077	13
DZ	559	131017	4	Twin A	*	*	14.2	L	*	0.8125	0.95	20
DZ	564	131017	5	Twin A	*	*	14.38	R	*	0.833333	1	18
DZ	567	131017	5	Twin A	*	*	14.5	L	*	0.916667	0.705882	17
DZ	573	131018	1	Twin A	*	*	11.02	L	*	0.833333	0.764706	17
DZ	576	131018	1	Twin A	*	*	11.15	R	*	0.833333	0.857143	14
DZ	581	131018	2	Twin A	*	*	11.36	L	*	1	0.769231	26
DZ	584	131018	2	Twin A	*	*	11.5	R	*	1	0.764706	17
DZ	589	131018	3	Twin A	*	*	12.12	L	*	1	0.904762	21
DZ	592	131018	3	Twin A	*	*	12.26	R	*	1	0.882353	17
DZ	597	131018	4	Twin A	*	*	13.57	L	*	1	1	12
DZ	600	131018	4	Twin A	*	*	14.1	R	*	1	1	11
DZ	605	131018	5	Twin A	*	*	14.35	L	*	1	0.785714	14
DZ	608	131018	5	Twin A	*	*	14.46	R	*	1	0.714286	14
DZ	614	131021	1	Twin A	*	*	11.42	L	*	1	1	12
DZ	617	131021	1	Twin A	*	*	11.54	R	*	1	1	22
DZ	622	131021	2	Twin A	*	*	12.13	L	*	0.95	1	20
DZ	625	131021	2	Twin A	*	*	12.25	R	*	0.941176	0.85	20
DZ	630	131021	3	Twin A	*	*	12.45	L	*	1	1	16
DZ	633	131021	3	Twin A	*	*	13	R	*	0.923077	0.9375	16
DZ	638	131021	4	Twin A	*	*	14.35	L	*	0.8125	0.842105	19
DZ	641	131021	4	Twin A	*	*	14.47	R	*	0.888889	0.9	10
DZ	646	131021	5	Twin A	*	*	15.06	L	*	0.846154	0.764706	17
DZ	649	131021	5	Twin A	*	*	15.17	R	*	0.833333	0.6	10
DZ	656	131022	1	Twin A	*	*	11.57	L	*	0.882353	0.869565	23
DZ	658	131022	1	Twin A	*	*	12.07	R	*	0.846154	0.73913	23
DZ	664	131022	2	Twin A	*	*	12.34	L	*	0.9	0.714286	21
DZ	666	131022	2	Twin A	*	*	12.42	R	*	0.9	0.857143	14
DZ	672	131022	3	Twin A	*	*	13.09	L	*	1	0.809524	21
DZ	674	131022	3	Twin A	*	*	13.18	R	*	0.9	0.75	16
DZ	680	131022	4	Twin A	*	*	14.52	L	*	1	1	17
DZ	682	131022	4	Twin A	*	*	15	R	*	0.615385	0.888889	18
DZ	688	131022	5	Twin A	*	*	15.26	L	*	1	0.947368	19
DZ	690	131022	5	Twin A	*	*	15.34	R	*	0.8	0.75	16
DZ	695	131023	1	Twin A	*	*	11.29	R	*	0.888889	0.75	12
DZ	698	131023	1	Twin A	*	*	11.42	L	*	1	0.8	20
DZ	703	131023	2	Twin A	*	*	12.02	R	*	1	0.85	20
DZ	706	131023	2	Twin A	*	*	12.14	L	*	1	0.928571	14
DZ	711	131023	3	Twin A	*	*	12.35	R	*	0.904762	0.88	25
DZ	714	131023	3	Twin A	*	*	12.48	L	*	0.833333	0.95	20
DZ	719	131023	4	Twin A	*	*	14.18	R	*	0.866667	1	15
DZ	722	131023	4	Twin A	*	*	14.29	L	*	0.8125	0.888889	18
DZ	727	131023	5	Twin A	*	*	14.49	R	*	1	0.9375	16
DZ	730	131023	5	Twin A	*	*	15	L	*	1	0.944444	18
DZ	732	131030	1	Twin A	*	*	10.33	L	*	0.5	0.565217	23
DZ	734	131030	1	Twin A	*	*	10.42	R	*	0.5	0.526316	19
DZ	740	131030	2	Twin A	*	*	11.09	L	*	0.5625	0.888889	18
DZ	742	131030	2	Twin A	*	*	11.18	R	*	0.777778	0.923077	13
DZ	748	131030	3	Twin A	*	*	11.43	L	*	0.692308	0.714286	21
DZ	750	131030	3	Twin A	*	*	11.52	R	*	0.875	0.647059	17
DZ	756	131030	4	Twin A	*	*	13.29	L	*	1	0.727273	22
DZ	758	131030	4	Twin A	*	*	13.37	R	*	0.818182	0.777778	18
DZ	764	131030	5	Twin A	*	*	14.02	L	*	0.789474	0.76	25
DZ	766	131030	5	Twin A	*	*	14.09	R	*	0.888889	0.823529	17
DZ	771	131031	1	Twin A	*	*	10.19	L	*	0.9375	0.814815	27
DZ	773	131031	1	Twin A	*	*	10.26	R	*	0.818182	0.695652	23
DZ	779	131031	2	Twin A	*	*	10.5	L	*	0.863636	1	23
DZ	781	131031	2	Twin A	*	*	10.59	R	*	0.894737	1	21
DZ	787	131031	3	Twin A	*	*	11.48	L	*	1	0.827586	29
DZ	789	131031	3	Twin A	*	*	11.57	R	*	0.823529	0.807692	26
DZ	795	131031	4	Twin A	*	*	12.23	L	*	1	0.9375	16
DZ	797	131031	4	Twin A	*	*	12.31	R	*	0.947368	1	20
DZ	803	131031	5	Twin A	*	*	13.42	L	*	1	0.857143	21
DZ	805	131031	5	Twin A	*	*	13.49	R	*	0.916667	0.923077	13
MZ	48	130710	1	Twin B	*	*	NN	R	*	0.375	0.714286	21
MZ	49	130710	1	Twin B	*	*	NN	L	*	0.6	0.611111	18
MZ	50	130710	1	Twin B	*	*	NN	R	*	0.769231	0.941176	17
MZ	51	130710	1	Twin B	*	*	NN	L	*	0.666667	0.642857	14
MZ	52	130710	1	Twin B	*	*	NN	R	*	1	0.857143	14
MZ	53	130710	1	Twin B	*	*	NN	L	*	0.866667	0.9375	16
MZ	54	130710	1	Twin B	*	*	NN	R	*	0.909091	0.777778	18
MZ	55	130710	1	Twin B	*	*	NN	L	*	0.833333	0.789474	19
MZ	56	130710	1	Twin B	*	*	NN	R	*	0.928571	0.941176	17
MZ	101	130716	1	Twin B	*	*	NN	L	*	0.714286	0.470588	17
MZ	102	130716	1	Twin B	*	*	NN	R	*	0.875	0.857143	14
MZ	103	130716	1	Twin B	*	*	NN	L	*	0.916667	0.75	16
MZ	104	130716	1	Twin B	*	*	NN	R	*	1	0.785714	14
MZ	105	130716	1	Twin B	*	*	NN	L	*	0.904762	0.913043	23
MZ	106	130716	1	Twin B	*	*	NN	R	*	0.909091	0.866667	15
MZ	107	130716	1	Twin B	*	*	NN	L	*	0.923077	0.928571	14
MZ	108	130716	1	Twin B	*	*	NN	R	*	0.833333	0.789474	19
MZ	109	130716	1	Twin B	*	*	NN	L	*	1	1	15
MZ	110	130716	1	Twin B	*	*	NN	R	*	1	0.769231	13
MZ	117	130801	1	Twin B	*	*	10.02	L	*	1	0.933333	15
MZ	118	130801	1	Twin B	*	*	10.07	R	*	0.866667	0.894737	19
MZ	121	130801	1	Twin B	*	*	10.23	L	*	0.892857	0.918919	37
MZ	122	130801	1	Twin B	*	*	10.28	R	*	1	0.761905	21
MZ	129	130801	1	Twin B	35.3	35.6	11.45	L	*	1	0.846154	13
MZ	130	130801	1	Twin B	*	*	11.49	R	*	1	0.9	10
MZ	133	130801	1	Twin B	*	*	12.04	L	*	0.818182	0.862069	29
MZ	134	130801	1	Twin B	*	*	12.1	R	*	0.96	0.8125	32
MZ	137	130801	1	Twin B	*	*	12.28	L	*	0.818182	0.705882	17
MZ	138	130801	1	Twin B	36.1	36	12.32	R	*	1	0.733333	15
MZ	172	130809	1	Twin B	*	*	10.39	R	low temp Twin A	1	0.95	20
MZ	173	130809	1	Twin B	Low	*	10.44	L	low temp Twin A	0.875	0.529412	17
MZ	178	130809	1	Twin B	*	*	11.36	R	low temp Twin A	0.75	0.764706	17
MZ	179	130809	1	Twin B	Low	*	11.43	L	low temp Twin A	0.777778	0.785714	14
MZ	194	130809	1	Twin B	*	*	14.27	R	low temp Twin A	1	0.818182	22
MZ	195	130809	1	Twin B	34.7	35	14.32	L	low temp Twin A	1	0.866667	15
MZ	208	130809	1	Twin B	*	*	15.47	R	low temp Twin A	0.9375	0.944444	18
MZ	209	130809	1	Twin B	*	*	15.51	L	low temp Twin A	0.947368	0.952381	21
MZ	231	130814	1	Twin B	34	Low	11.47	L	*	0.9	0.866667	15
MZ	232	130814	1	Twin B	*	*	11.51	R	*	0.6	0.928571	14
MZ	236	130814	1	Twin B	35	Low	12.14	L	*	0.3	0.75	16
MZ	237	130814	1	Twin B	*	*	12.19	R	*	0.666667	0.647059	17
MZ	241	130814	1	Twin B	Low	Low	13.47	L	*	0.666667	0.75	16
MZ	243	130814	1	Twin B	34.1	Low	13.58	R	*	0.5	0.5	14
MZ	247	130814	1	Twin B	*	*	14.19	L	*	0.666667	0.4	10
MZ	248	130814	1	Twin B	*	*	14.23	R	*	0.666667	0.733333	15
MZ	252	130814	1	Twin B	*	*	14.44	L	*	0.777778	0.666667	18
MZ	253	130814	1	Twin B	34.8	34.3	14.49	R	*	0.5	0.6	20
MZ	255	130823	1	Twin B	Low	Low	9.28	R	*	0.909091	0.814815	27
MZ	260	130823	1	Twin B	*	*	9.53	L	*	0.913043	0.9	30
MZ	263	130823	2	Twin B	*	*	10.08	R	*	0.964286	0.965517	29
MZ	268	130823	2	Twin B	*	*	10.34	L	*	1	0.870968	31
MZ	272	130823	3	Twin B	*	*	10.58	R	*	1	0.944444	18
MZ	276	130823	3	Twin B	*	*	11.28	L	*	1	0.947368	38
MZ	279	130823	4	Twin B	*	*	11.42	R	*	0.935484	0.969697	33
MZ	283	130823	4	Twin B	*	*	13.29	L	*	0.928571	0.68	25
MZ	286	130823	4	Twin B	*	*	13.44	R	*	1	0.944444	18
MZ	291	130823	5	Twin B	*	*	14.1	L	*	1	0.931034	29
MZ	296	130828	1	Twin B	*	*	11.29	L	*	1	0.913043	23
MZ	301	130828	1	Twin B	*	*	11.59	R	*	0	0.8125	32
MZ	304	130828	2	Twin B	*	*	12.17	L	*	1	0.833333	30
MZ	309	130828	2	Twin B	*	*	12.46	R	*	0.909091	0.611111	18
MZ	312	130828	3	Twin B	36	35.9	13.05	L	*	0.818182	0.75	16
MZ	317	130828	3	Twin B	*	*	13.29	R	*	1	0.866667	15
MZ	320	130828	4	Twin B	*	*	15	L	*	0.758621	0.941176	34
MZ	325	130828	4	Twin B	*	*	15.27	R	*	1	0.884615	26
MZ	328	130828	5	Twin B	*	*	15.4	L	*	0.9375	0.833333	24
MZ	333	130828	5	Twin B	35.7	36	16.06	R	*	1	1	18
MZ	339	130829	1	Twin B	*	*	11.21	L	*	0.947368	0.826087	23
MZ	340	130829	1	Twin B	*	*	11.27	R	*	0.947368	0.863636	22
MZ	347	130829	2	Twin B	*	*	12.05	L	*	1	0.714286	14
MZ	348	130829	2	Twin B	*	*	12.1	R	*	0.833333	0.777778	18
MZ	355	130829	3	Twin B	*	*	12.47	L	*	0.866667	0.944444	18
MZ	356	130829	3	Twin B	*	*	12.52	R	*	0.909091	0.862069	29
MZ	363	130829	4	Twin B	*	*	14.44	L	*	1	1	10
MZ	364	130829	4	Twin B	36.2	35.8	14.49	R	*	1	0.933333	15
MZ	371	130829	5	Twin B	*	*	15.24	L	*	0.894737	0.904762	21
MZ	372	130829	5	Twin B	*	*	15.29	R	*	0.904762	0.954545	22
MZ	377	130902	1	Twin B	*	*	11.52	R	*	0.947368	0.909091	22
MZ	382	130902	1	Twin B	*	*	12.19	L	*	0.9	1	20
MZ	385	130902	2	Twin B	35	34.9	12.33	R	*	1	0.875	24
MZ	390	130902	2	Twin B	*	*	12.59	L	*	0.952381	0.875	24
MZ	393	130902	3	Twin B	*	*	13.15	R	*	0.851852	0.964286	28
MZ	398	130902	3	Twin B	35.3	35	13.44	L	*	1	0.956522	23
MZ	400	130902	4	Twin B	35.7	35.4	14.16	L	*	0.954545	0.888889	27
MZ	403	130902	4	Twin B	*	*	15.04	R	*	0.818182	0.851852	27
MZ	408	130902	5	Twin B	*	*	15.33	L	*	0.8	0.85	20
MZ	411	130902	5	Twin B	*	*	15.48	R	*	0.9375	0.88	25
MZ	419	130904	1	Twin B	*	*	10.01	R	*	0.826087	0.92	25
MZ	421	130904	1	Twin B	34.5	35.1	10.11	L	*	0.904762	1	22
MZ	427	130904	2	Twin B	*	*	10.39	R	*	0.923077	0.823529	17
MZ	429	130904	2	Twin B	*	*	10.48	L	*	0.9	0.84	25
MZ	435	130904	3	Twin B	*	*	11.17	R	*	0.947368	0.952381	21
MZ	437	130904	3	Twin B	34.9	35.3	11.27	L	*	0.666667	0.964286	28
MZ	443	130904	4	Twin B	35.2	35.3	13.05	R	*	0.894737	0.793103	29
MZ	446	130904	4	Twin B	*	*	13.15	L	*	0.944444	0.9	20
MZ	451	130904	5	Twin B	*	*	13.44	R	*	0.631579	0.791667	24
MZ	453	130904	5	Twin B	34.6	36	13.53	L	*	0.6875	0.888889	18
MZ	455	130909	1	Twin B	Low	35.2	11.24	L	*	0.875	0.904762	21
MZ	462	130909	1	Twin B	34.9	35.4	11.59	R	*	0.95	0.884615	26
MZ	463	130909	2	Twin B	*	*	12.04	L	*	0.888889	0.909091	22
MZ	470	130909	2	Twin B	*	*	12.41	R	*	0.894737	0.916667	24
MZ	471	130909	3	Twin B	34.8	35.8	12.48	L	*	0.866667	0.882353	17
MZ	478	130909	3	Twin B	*	*	13.23	R	*	0.916667	0.888889	18
MZ	481	130909	4	Twin B	*	*	14.36	L	*	0.933333	0.789474	19
MZ	488	130909	5	Twin B	34.9	35.2	15.13	R	*	1	0.7	10
MZ	489	130909	5	Twin B	*	*	15.18	L	*	0.833333	0.823529	17
MZ	494	130909	5	Twin B	35	35.9	15.58	R	*	0.875	0.526316	19
MZ	496	130918	1	Twin B	*	*	10	R	*	0.916667	0.9	30
MZ	501	130918	1	Twin B	*	*	10.27	L	*	0.571429	0.909091	22
MZ	504	130918	2	Twin B	*	*	10.45	R	*	0.882353	0.894737	19
MZ	509	130918	2	Twin B	*	*	11.12	L	*	1	0.928571	28
MZ	512	130918	3	Twin B	*	*	11.31	R	*	0.944444	0.724138	29
MZ	517	130918	3	Twin B	*	*	12	L	*	0.909091	1	28
MZ	520	130918	4	Twin B	*	*	13.18	R	*	1	0.9	20
MZ	525	130918	4	Twin B	*	*	13.45	L	*	0.875	0.533333	15
MZ	528	130918	5	Twin B	*	*	14.07	R	*	0.846154	0.783784	37
MZ	533	130918	5	Twin B	*	*	14.36	L	*	0.928571	0.9375	16
MZ	539	130920	1	Twin B	*	*	11.1	R	*	0.941176	0.826087	23
MZ	542	130920	1	Twin B	*	*	11.25	L	*	0.9	0.875	24
MZ	547	130920	2	Twin B	*	*	11.48	R	*	0.75	0.857143	21
MZ	550	130920	2	Twin B	*	*	12.05	L	*	0.833333	0.807692	26
MZ	555	130920	3	Twin B	*	*	12.25	R	*	0.727273	0.806452	31
MZ	558	130920	3	Twin B	*	*	12.39	L	*	0.944444	0.666667	30
MZ	563	130920	4	Twin B	*	*	14.02	R	*	0.666667	0.793103	29
MZ	566	130920	4	Twin B	*	*	14.16	L	*	0.777778	0.833333	24
MZ	571	130920	5	Twin B	*	*	14.39	R	*	0.947368	0.807692	26
MZ	574	130920	5	Twin B	*	*	14.55	L	*	0.9375	0.818182	22
MZ	578	130926	1	Twin B	*	*	10.48	L	*	0.944444	0.807692	26
MZ	580	130926	1	Twin B	*	*	10.58	R	*	1	0.625	24
MZ	586	130926	2	Twin B	*	*	11.28	L	*	1	0.642857	14
MZ	588	130926	2	Twin B	*	*	11.37	R	*	0.888889	0.75	16
MZ	594	130926	3	Twin B	*	*	12.11	L	*	0.833333	0.903226	31
MZ	596	130926	3	Twin B	*	*	12.21	R	*	0.615385	0.777778	18
MZ	602	130926	4	Twin B	*	*	13.58	L	*	1	0.684211	19
MZ	604	130926	4	Twin B	*	*	14.08	R	*	0.625	0.6	15
MZ	610	130926	5	Twin B	*	*	14.37	L	*	0.866667	0.833333	24
MZ	612	130926	5	Twin B	*	*	14.47	R	*	0.769231	0.882353	17
MZ	616	131001	1	Twin B	*	*	10.13	L	*	1	0.85	20
MZ	618	131001	1	Twin B	*	*	10.22	R	*	1	0.894737	19
MZ	624	131001	2	Twin B	*	*	10.52	L	*	1	0.857143	21
MZ	626	131001	2	Twin B	*	*	11.02	R	*	0.896552	0.966667	30
MZ	632	131001	3	Twin B	*	*	11.31	L	*	1	0.7	20
MZ	634	131001	3	Twin B	*	*	11.39	R	*	0.952381	0.956522	23
MZ	640	131001	4	Twin B	*	*	13.26	L	*	0.8	0.966667	30
MZ	642	131001	4	Twin B	*	*	13.34	R	*	0.8	0.892857	28
MZ	648	131001	5	Twin B	*	*	14.04	L	*	1	0.96	25
MZ	650	131001	5	Twin B	*	*	14.13	R	*	1	0.947368	19
MZ	657	131003	1	Twin B	*	*	9.53	R	*	1	0.884615	26
MZ	660	131003	1	Twin B	*	*	10.06	L	*	0.857143	1	23
MZ	665	131003	2	Twin B	*	*	10.3	R	*	1	0.958333	24
MZ	668	131003	2	Twin B	*	*	10.45	L	*	1	0.952381	21
MZ	673	131003	3	Twin B	*	*	11.09	R	*	1	0.882353	17
MZ	676	131003	3	Twin B	*	*	11.22	L	*	1	1	23
MZ	681	131003	4	Twin B	*	*	12.5	R	*	0.916667	0.75	16
MZ	684	131003	4	Twin B	*	*	13.02	L	*	1	0.842105	19
MZ	689	131003	5	Twin B	*	*	13.26	R	*	0.96	0.925926	27
MZ	692	131003	5	Twin B	*	*	13.38	L	*	0.9	1	22
MZ	699	131007	1	Twin B	*	*	11.1	L	*	0.852941	0.971429	35
MZ	701	131007	1	Twin B	*	*	11.2	R	*	1	1	22
MZ	707	131007	2	Twin B	*	*	11.49	L	*	1	0.892857	28
MZ	709	131007	2	Twin B	*	*	11.57	R	*	1	0.884615	26
MZ	715	131007	3	Twin B	*	*	12.24	L	*	0.962963	1	29
MZ	717	131007	3	Twin B	*	*	12.34	R	*	1	0.95	20
MZ	723	131007	4	Twin B	*	*	13.59	L	*	1	1	18
MZ	725	131007	4	Twin B	*	*	14.07	R	*	1	0.9375	16
MZ	731	131007	5	Twin B	*	*	14.32	L	*	0.941176	1	17
MZ	733	131007	5	Twin B	*	*	14.4	R	*	1	0.9	20
MZ	736	131008	1	Twin B	*	*	9.57	R	*	1	1	25
MZ	737	131008	1	Twin B	*	*	10	L	*	0.947368	1	26
MZ	744	131008	2	Twin B	*	*	10.33	R	*	0.964286	1	28
MZ	746	131008	2	Twin B	*	*	10.43	L	*	1	1	23
MZ	752	131008	3	Twin B	*	*	11.11	R	*	1	1	21
MZ	754	131008	3	Twin B	*	*	11.2	L	*	0.96	1	25
MZ	760	131008	4	Twin B	*	*	13.06	R	*	0.909091	0.857143	14
MZ	762	131008	4	Twin B	*	*	13.15	L	*	0.941176	0.833333	24
MZ	768	131008	5	Twin B	*	*	13.43	R	*	1	0.95	20
MZ	770	131008	5	Twin B	*	*	13.52	L	*	0.863636	0.961538	26
DZ	45	130702	1	Twin B	*	*	NN	L	*	0.733333	0.941176	17
DZ	46	130702	1	Twin B	*	*	NN	R	*	0.764706	0.818182	44
DZ	47	130702	1	Twin B	*	*	NN	L	*	0.9	0.764706	17
DZ	48	130702	1	Twin B	*	*	NN	R	*	0.857143	0.714286	14
DZ	49	130702	1	Twin B	*	*	NN	L	*	0.888889	0.818182	22
DZ	50	130702	1	Twin B	*	*	NN	R	*	0.888889	0.833333	12
DZ	51	130702	1	Twin B	*	*	NN	L	*	0.545455	0.631579	19
DZ	52	130702	1	Twin B	*	*	NN	R	*	1	0.733333	15
DZ	53	130702	1	Twin B	*	*	NN	L	*	0.4	0.6	20
DZ	54	130702	1	Twin B	*	*	NN	R	*	0.444444	0.625	16
DZ	99	130719	1	Twin B	*	*	NN	L	*	0.933333	0.952381	21
DZ	100	130719	1	Twin B	*	*	NN	R	*	0.818182	0.916667	12
DZ	101	130719	1	Twin B	*	*	NN	L	*	1	0.666667	12
DZ	102	130719	1	Twin B	*	*	NN	R	*	0.777778	0.642857	14
DZ	103	130719	1	Twin B	*	*	NN	L	*	1	0.769231	13
DZ	104	130719	1	Twin B	*	*	NN	R	*	0.2	0.714286	14
DZ	105	130719	1	Twin B	*	*	NN	L	*	0.92	1	25
DZ	106	130719	1	Twin B	*	*	NN	R	*	0.956522	0.966667	30
DZ	107	130719	1	Twin B	*	*	NN	L	*	1	1	24
DZ	108	130719	1	Twin B	*	*	NN	R	*	1	0.888889	18
DZ	153	130729	1	Twin B	*	*	NN	R	*	0.888889	0.782609	23
DZ	154	130729	1	Twin B	*	*	NN	R	*	0.888889	0.909091	33
DZ	155	130729	1	Twin B	*	*	NN	L	*	1	0.941176	17
DZ	156	130729	1	Twin B	*	*	NN	R	*	1	0.818182	22
DZ	157	130729	1	Twin B	*	*	NN	L	*	0.863636	0.714286	35
DZ	158	130729	1	Twin B	*	*	NN	R	*	0.941176	0.791667	24
DZ	159	130729	1	Twin B	*	*	NN	L	*	0.933333	0.888889	18
DZ	160	130729	1	Twin B	*	*	NN	R	*	1	0.916667	12
DZ	161	130729	1	Twin B	*	*	NN	L	*	0.875	0.896552	29
DZ	162	130729	1	Twin B	35.7	35.8	NN	R	*	0.944444	0.956522	23
DZ	179	130805	1	Twin B	35.4	35	11.22	R	*	1	0.956522	23
DZ	180	130805	1	Twin B	*	*	11.24	L	*	0.952381	0.833333	30
DZ	183	130805	1	Twin B	*	*	11.4	R	*	1	0.961538	26
DZ	184	130805	1	Twin B	*	*	11.48	L	*	0.916667	0.857143	14
DZ	187	130805	1	Twin B	*	*	12.02	R	*	1	0.73913	23
DZ	188	130805	1	Twin B	36.1	35.1	12.07	L	*	1	0.8	10
DZ	195	130805	1	Twin B	*	*	14.13	R	*	0.909091	0.785714	14
DZ	196	130805	1	Twin B	*	*	14.18	L	*	1	0.863636	22
DZ	199	130805	1	Twin B	*	*	14.32	R	*	1	0.791667	24
DZ	200	130805	1	Twin B	*	*	14.38	L	*	1	0.714286	14
DZ	211	130807	1	Twin B	Low	Low	9.45	R	*	0.444444	0.846154	13
DZ	212	130807	1	Twin B	34.9	Low	9.51	L	*	0.6	0.4375	16
DZ	215	130807	1	Twin B	*	*	10.06	R	*	0.916667	0.928571	14
DZ	216	130807	1	Twin B	*	*	10.12	L	*	0.75	0.84	25
DZ	219	130807	1	Twin B	*	*	10.26	R	*	1	0.666667	18
DZ	220	130807	1	Twin B	35.7	35.7	10.3	L	*	1	0.375	8
DZ	239	130807	1	Twin B	*	*	13.4	R	*	0.833333	0.8125	16
DZ	240	130807	1	Twin B	*	*	13.44	L	*	0.857143	0.583333	12
DZ	243	130807	1	Twin B	*	*	13.57	R	*	0.727273	0.75	20
DZ	244	130807	1	Twin B	*	*	14.02	L	*	1	0.818182	11
DZ	252	130816	1	Twin B	*	*	10.02	L	*	1	1	23
DZ	254	130816	1	Twin B	*	*	10.11	R	*	1	0.941176	17
DZ	260	130816	2	Twin B	*	*	10.47	L	*	1	1	23
DZ	262	130816	2	Twin B	35.4	35.2	10.56	R	*	1	0.947368	19
DZ	268	130816	3	Twin B	35.1	35.4	11.23	L	*	0.931034	0.96875	32
DZ	270	130816	3	Twin B	*	*	11.32	R	*	1	1	19
DZ	277	130816	4	Twin B	*	*	13.23	L	*	0.9	0.777778	27
DZ	279	130816	4	Twin B	*	*	13.34	R	*	1	0.909091	22
DZ	284	130816	5	Twin B	*	*	13.57	L	*	0.9	0.833333	24
DZ	286	130816	5	Twin B	*	*	14.07	R	*	1	0.875	24
DZ	293	130910	1	Twin B	*	*	10.25	L	*	0.8	0.8	30
DZ	294	130910	1	Twin B	*	*	10.3	R	*	0.714286	0.888889	18
DZ	301	130910	2	Twin B	34.6	Low	11.04	L	*	0.928571	0.772727	22
DZ	302	130910	2	Twin B	*	*	11.1	R	*	0.666667	0.846154	26
DZ	309	130910	3	Twin B	*	*	11.46	L	*	0.833333	0.875	24
DZ	310	130910	3	Twin B	*	*	11.51	R	*	0.538462	0.826087	23
DZ	317	130910	4	Twin B	*	*	13.25	L	*	0.9	0.705882	17
DZ	318	130910	4	Twin B	*	*	13.3	R	*	0.8	0.833333	36
DZ	325	130910	5	Twin B	*	*	14.05	L	*	0.916667	0.866667	15
DZ	326	130910	5	Twin B	*	*	14.09	R	*	0.807692	0.852941	34
DZ	331	130919	1	Twin B	Low	34.2	11.28	R	*	0.538462	0.692308	26
DZ	333	130919	1	Twin B	*	*	11.37	L	*	0.714286	0.941176	34
DZ	339	130919	2	Twin B	*	*	12.07	R	*	1	0.913043	23
DZ	341	130919	2	Twin B	*	*	12.17	L	*	0.896552	0.972222	36
DZ	347	130919	3	Twin B	*	*	12.46	R	*	0.944444	0.947368	19
DZ	349	130919	3	Twin B	*	*	12.55	L	*	0.95	0.870968	31
DZ	355	130919	4	Twin B	34.8	35.5	14.37	R	*	0.833333	0.642857	14
DZ	357	130919	4	Twin B	*	*	14.47	L	*	0.9	0.666667	21
DZ	363	130919	5	Twin B	*	*	15.15	R	*	1	0.809524	21
DZ	365	130919	5	Twin B	*	*	15.25	L	*	1	0.857143	21
DZ	371	130924	1	Twin B	*	*	10.44	L	*	0.76	0.870968	31
DZ	378	130924	1	Twin B	*	*	11.22	R	*	1	0.73913	23
DZ	379	130924	2	Twin B	*	*	11.26	L	*	1	0.923077	26
DZ	386	130924	2	Twin B	*	*	12	R	*	0.904762	1	21
DZ	387	130924	3	Twin B	*	*	12.04	L	*	1	0.96	25
DZ	394	130924	3	Twin B	*	*	12.36	R	*	0.909091	0.92	25
DZ	395	130924	4	Twin B	*	*	13.46	L	*	0.757576	1	37
DZ	402	130924	4	Twin B	*	*	14.2	R	*	0.952381	0.96	25
DZ	403	130924	5	Twin B	*	*	14.25	L	*	0.9375	0.708333	24
DZ	410	130924	5	Twin B	*	*	14.59	R	*	1	0.884615	26
DZ	411	131011	1	Twin B	*	*	11.23	R	*	0.64	0.875	32
DZ	416	131011	1	Twin B	*	*	11.44	L	*	1	0.862069	29
DZ	419	131011	2	Twin B	*	*	11.54	R	*	0.952381	1	23
DZ	424	131011	2	Twin B	*	*	12.19	L	*	0.916667	0.848485	33
DZ	427	131011	3	Twin B	*	*	12.33	R	*	0.944444	1	20
DZ	432	131011	3	Twin B	*	*	12.56	L	*	1	0.83871	31
DZ	435	131011	4	Twin B	*	*	14.08	R	*	0.761905	0.84	25
DZ	440	131011	4	Twin B	*	*	14.3	L	*	0.857143	0.636364	22
DZ	443	131011	5	Twin B	*	*	14.43	R	*	0.857143	0.75	28
DZ	448	131011	5	Twin B	*	*	15.05	L	*	0.923077	0.722222	18
DZ	452	131015	1	Twin B	*	*	11.07	L	*	0.75	0.904762	21
DZ	457	131015	1	Twin B	*	*	11.27	R	*	1	0.714286	21
DZ	460	131015	2	Twin B	*	*	11.39	L	*	0.882353	1	19
DZ	465	131015	2	Twin B	*	*	12	R	*	0.866667	0.789474	19
DZ	468	131015	3	Twin B	*	*	12.12	L	*	1	0.75	20
DZ	473	131015	3	Twin B	*	*	12.31	R	*	0.913043	0.961538	26
DZ	476	131015	4	Twin B	*	*	13.42	L	*	0.666667	0.6	20
DZ	481	131015	4	Twin B	*	*	14.02	R	*	1	0.909091	22
DZ	484	131015	5	Twin B	*	*	14.12	L	*	0.923077	0.823529	17
DZ	489	131015	5	Twin B	*	*	14.31	R	*	0.928571	0.882353	17
DZ	495	131016	1	Twin B	*	*	10.3	L	*	0.882353	0.88	25
DZ	496	131016	1	Twin B	*	*	10.34	R	*	0.842105	0.8	30
DZ	503	131016	2	Twin B	*	*	11.04	L	*	0.909091	0.958333	24
DZ	504	131016	2	Twin B	*	*	11.08	R	*	0.833333	0.913043	23
DZ	512	131016	3	Twin B	*	*	11.35	L	*	0.894737	0.913043	23
DZ	513	131016	3	Twin B	*	*	11.39	R	*	0.769231	0.714286	21
DZ	520	131016	4	Twin B	*	*	13.03	L	*	0.823529	0.95	20
DZ	521	131016	4	Twin B	*	*	13.07	R	*	0.733333	0.9	20
DZ	527	131016	5	Twin B	*	*	13.34	L	*	1	0.928571	14
DZ	528	131016	5	Twin B	*	*	13.38	R	*	0.761905	0.954545	22
DZ	533	131017	1	Twin B	*	*	11.17	R	*	0.8125	0.842105	19
DZ	538	131017	1	Twin B	*	*	11.38	L	*	1	0.875	16
DZ	541	131017	2	Twin B	*	*	11.49	R	*	1	0.909091	22
DZ	546	131017	2	Twin B	*	*	12.09	L	*	0.941176	0.863636	22
DZ	549	131017	3	Twin B	*	*	12.21	R	*	0.928571	0.8	20
DZ	555	131017	4	Twin B	*	*	14.03	L	*	0.888889	0.8125	16
DZ	558	131017	4	Twin B	*	*	14.15	R	*	0.933333	0.857143	21
DZ	562	131017	4	Twin B	*	*	14.31	L	*	0.777778	0.740741	27
DZ	566	131017	5	Twin B	*	*	14.46	R	*	0.846154	0.8	20
DZ	570	131017	5	Twin B	*	*	15.02	L	*	0.818182	0.9375	16
DZ	575	131018	1	Twin B	*	*	11.11	R	*	0.7	0.764706	17
DZ	577	131018	1	Twin B	*	*	11.19	L	*	0.947368	0.8	25
DZ	583	131018	2	Twin B	*	*	11.45	R	*	0.571429	0.733333	15
DZ	585	131018	2	Twin B	*	*	11.55	L	*	0.142857	0.888889	18
DZ	591	131018	3	Twin B	*	*	12.22	R	*	0.764706	0.894737	19
DZ	593	131018	3	Twin B	*	*	12.31	L	*	1	0.888889	18
DZ	599	131018	4	Twin B	*	*	14.06	R	*	0.545455	0.611111	18
DZ	601	131018	4	Twin B	*	*	14.14	L	*	1	0.928571	14
DZ	607	131018	5	Twin B	*	*	14.43	R	*	0.769231	0.8125	16
DZ	609	131018	5	Twin B	*	*	14.5	L	*	0.857143	0.75	12
DZ	611	131021	1	Twin B	*	*	11.31	L	*	0.625	0.625	16
DZ	618	131021	1	Twin B	*	*	11.58	R	*	0.923077	0.842105	19
DZ	619	131021	2	Twin B	*	*	12.02	L	*	1	0.65	20
DZ	626	131021	2	Twin B	*	*	12.29	R	*	1	0.8125	16
DZ	627	131021	3	Twin B	*	*	12.33	L	*	0.928571	0.888889	18
DZ	634	131021	3	Twin B	*	*	13.01	R	*	1	1	17
DZ	635	131021	4	Twin B	*	*	14.23	L	*	0.625	0.736842	19
DZ	642	131021	4	Twin B	*	*	14.5	R	*	0.75	0.6875	16
DZ	643	131021	5	Twin B	*	*	14.54	L	*	0.875	0.666667	15
DZ	650	131021	5	Twin B	*	*	15.2	R	*	1	1	11
DZ	653	131022	1	Twin B	*	*	11.44	L	*	1	0.75	20
DZ	654	131022	1	Twin B	*	*	11.49	R	*	1	0.666667	15
DZ	661	131022	2	Twin B	*	*	12.2	L	*	0.882353	0.904762	21
DZ	662	131022	2	Twin B	*	*	12.24	R	*	0.9375	0.904762	21
DZ	669	131022	3	Twin B	*	*	12.57	L	*	1	0.882353	17
DZ	670	131022	3	Twin B	*	*	13	R	*	0.75	0.692308	13
DZ	677	131022	4	Twin B	*	*	14.38	L	*	1	0.789474	19
DZ	678	131022	4	Twin B	*	*	14.42	R	*	0.5	0.705882	17
DZ	685	131022	5	Twin B	*	*	15.13	L	*	0.923077	0.764706	17
DZ	686	131022	5	Twin B	*	*	15.17	R	*	0.9375	0.761905	21
DZ	692	131023	1	Twin B	*	*	11.16	R	*	0.785714	0.888889	18
DZ	694	131023	1	Twin B	*	*	11.24	L	*	1	0.875	16
DZ	700	131023	2	Twin B	*	*	11.49	R	*	0.9375	0.888889	18
DZ	702	131023	2	Twin B	*	*	11.58	L	*	1	0.857143	21
DZ	708	131023	3	Twin B	*	*	12.23	R	*	0.944444	1	21
DZ	710	131023	3	Twin B	*	*	12.3	L	*	0.9375	0.842105	19
DZ	716	131023	4	Twin B	*	*	14.06	R	*	1	0.76	25
DZ	718	131023	4	Twin B	*	*	14.14	L	*	0.923077	0.722222	18
DZ	724	131023	5	Twin B	*	*	14.38	R	*	0.928571	0.823529	17
DZ	726	131023	5	Twin B	*	*	14.45	L	*	0.916667	0.928571	14
DZ	731	131030	1	Twin B	*	*	10.3	R	*	0.7	0.736842	19
DZ	736	131030	1	Twin B	*	*	10.51	L	*	0.833333	0.583333	12
DZ	739	131030	2	Twin B	*	*	11.05	R	*	0.8	0.833333	18
DZ	744	131030	2	Twin B	*	*	11.27	L	*	0.714286	0.928571	14
DZ	747	131030	3	Twin B	*	*	11.39	R	*	1	0.692308	13
DZ	752	131030	3	Twin B	*	*	12	L	*	1	0.777778	9
DZ	755	131030	4	Twin B	*	*	13.25	R	Inlet Changed Left	0.75	0.411765	17
DZ	760	131030	4	Twin B	*	*	13.44	L	*	0.846154	0.947368	19
DZ	763	131030	5	Twin B	*	*	14	R	*	0.941176	0.857143	21
DZ	768	131030	5	Twin B	*	*	14.16	L	*	0.888889	0.647059	17
DZ	772	131031	1	Twin B	*	*	10.23	L	*	0.75	0.818182	22
DZ	777	131031	1	Twin B	*	*	10.42	R	*	0.866667	0.85	20
DZ	780	131031	2	Twin B	*	*	10.54	L	*	0.9375	0.818182	22
DZ	785	131031	2	Twin B	*	*	11.15	R	*	0.952381	0.870968	31
DZ	788	131031	3	Twin B	*	*	11.53	L	*	1	0.740741	27
DZ	793	131031	3	Twin B	*	*	12.15	R	*	0.842105	0.916667	24
DZ	796	131031	4	Twin B	*	*	12.28	L	*	1	0.833333	12
DZ	801	131031	4	Twin B	*	*	13.34	R	*	0.6	0.8	25
DZ	804	131031	5	Twin B	*	*	13.46	L	*	1	0.8	15
DZ	809	131031	5	Twin B	*	*	14.05	R	*	0.888889	1	15
MZ	13	130710	1	Twin v Twin	*	*	NN	L	*	0.5	0.740741	27
MZ	14	130710	1	Twin v Twin	*	*	NN	L	*	0.5625	0.95	20
MZ	15	130710	1	Twin v Twin	*	*	NN	L	*	0.521739	0.961538	26
MZ	16	130710	1	Twin v Twin	*	*	NN	R	*	0.481481	0.911765	34
MZ	17	130710	1	Twin v Twin	*	*	NN	R	*	0.4	0.818182	22
MZ	18	130710	1	Twin v Twin	*	*	NN	R	*	0.368421	0.95	20
MZ	19	130710	1	Twin v Twin	*	*	NN	L	*	0.5	0.73913	23
MZ	20	130710	1	Twin v Twin	*	*	NN	L	*	0.6	0.882353	17
MZ	21	130710	1	Twin v Twin	*	*	NN	R	*	0.214286	1	18
MZ	22	130710	1	Twin v Twin	*	*	NN	R	*	0.3	1	25
MZ	65	130716	1	Twin v Twin	*	*	NN	L	*	0.538462	0.8125	16
MZ	66	130716	1	Twin v Twin	*	*	NN	L	*	0.571429	0.882353	17
MZ	67	130716	1	Twin v Twin	*	*	NN	L	*	0.692308	0.764706	17
MZ	68	130716	1	Twin v Twin	*	*	NN	L	*	0.307692	0.833333	18
MZ	69	130716	1	Twin v Twin	*	*	NN	R	*	0.695652	0.857143	28
MZ	70	130716	1	Twin v Twin	*	*	NN	L	*	0.555556	0.769231	13
MZ	71	130716	1	Twin v Twin	*	*	NN	R	*	0.5	0.681818	22
MZ	72	130716	1	Twin v Twin	*	*	NN	R	*	0.8	0.833333	12
MZ	73	130716	1	Twin v Twin	*	*	NN	R	*	0.8	0.833333	12
MZ	74	130716	1	Twin v Twin	*	*	NN	R	*	0.846154	0.875	16
MZ	147	130801	1	Twin v Twin	Low	35.4	14.26	L	*	0.142857	0.941176	17
MZ	148	130801	1	Twin v Twin	*	*	14.31	L	*	0.217391	0.884615	26
MZ	149	130801	1	Twin v Twin	34	35	14.35	R	*	0.625	0.692308	13
MZ	150	130801	1	Twin v Twin	*	*	14.41	L	*	0.0909091	0.705882	17
MZ	151	130801	1	Twin v Twin	*	*	14.46	R	*	0.210526	0.791667	24
MZ	152	130801	1	Twin v Twin	35.6	35.8	14.5	L	*	0.3	0.6	20
MZ	153	130801	1	Twin v Twin	*	*	14.54	R	*	0.357143	0.777778	18
MZ	154	130801	1	Twin v Twin	*	*	14.59	R	*	0.411765	0.782609	23
MZ	155	130801	1	Twin v Twin	*	*	15.05	R	*	0.478261	0.777778	36
MZ	156	130801	1	Twin v Twin	36.1	36.2	15.1	L	*	0.4	0.789474	19
MZ	165	130809	1	Twin v Twin	Low	Low	10.06	R	low temp Twin A	0.461538	0.777778	18
MZ	166	130809	1	Twin v Twin	*	*	10.09	L	low temp Twin A	0.3	0.857143	14
MZ	167	130809	1	Twin v Twin	Low	Low	10.15	L	low temp Twin A	0.125	0.75	12
MZ	168	130809	1	Twin v Twin	Low	34.1	10.19	L	low temp Twin A	0.1	0.6875	16
MZ	169	130809	1	Twin v Twin	Low	*	10.25	R	low temp Twin A	0.75	0.833333	12
MZ	182	130809	1	Twin v Twin	*	*	12.01	L	low temp Twin A	0.5	0.625	16
MZ	183	130809	1	Twin v Twin	Low	34.3	12.05	R	low temp Twin A	0.25	0.769231	13
MZ	184	130809	1	Twin v Twin	Low	Low	12.12	R	low temp Twin A	0.444444	0.8	15
MZ	185	130809	1	Twin v Twin	*	*	12.18	L	low temp Twin A	0.214286	0.56	25
MZ	186	130809	1	Twin v Twin	Low	34.8	12.24	R	low temp Twin A	0.681818	0.75	36
MZ	198	130809	1	Twin v Twin	*	*	14.47	R	*	0.388889	0.947368	19
MZ	199	130809	1	Twin v Twin	35.4	35.9	14.53	L	*	0.388889	0.904762	21
MZ	200	130809	1	Twin v Twin	*	*	14.58	L	*	0.55	0.793103	29
MZ	201	130809	1	Twin v Twin	34.9	35.9	15.03	R	*	0.409091	0.92	25
MZ	202	130809	1	Twin v Twin	35.1	35.7	15.18	L	*	0.210526	0.869565	23
MZ	203	130809	1	Twin v Twin	*	*	15.23	R	*	0.148148	0.931034	29
MZ	204	130809	1	Twin v Twin	34.3	35.7	15.27	R	*	0.285714	0.9375	16
MZ	205	130809	1	Twin v Twin	*	*	15.31	R	*	0.259259	0.965517	29
MZ	206	130809	1	Twin v Twin	35.2	35.8	15.36	L	*	0.5	1	22
MZ	207	130809	1	Twin v Twin	*	*	15.4	L	*	0.416667	0.928571	14
MZ	215	130814	1	Twin v Twin	Low	Low	10.09	L	*	0.3	0.6875	16
MZ	216	130814	1	Twin v Twin	Low	Low	10.14	R	*	0.125	0.6875	16
MZ	217	130814	1	Twin v Twin	Low	Low	10.19	R	*	0.375	0.666667	18
MZ	219	130814	1	Twin v Twin	Low	Low	10.3	L	*	0.375	0.846154	26
MZ	220	130814	1	Twin v Twin	*	*	10.36	R	*	0.625	0.478261	23
MZ	221	130814	1	Twin v Twin	*	*	10.4	R	*	0.428571	0.6	20
MZ	223	130814	1	Twin v Twin	Low	Low	10.53	R	*	0.2	0.809524	21
MZ	224	130814	1	Twin v Twin	*	*	10.58	L	*	0.2	0.846154	13
MZ	225	130814	1	Twin v Twin	34	Low	11.04	L	*	0.533333	0.952381	21
MZ	227	130814	1	Twin v Twin	34.2	Low	11.17	L	*	0.4	0.764706	17
MZ	261	130823	1	Twin v Twin	*	*	9.58	L	*	0.666667	0.947368	19
MZ	262	130823	1	Twin v Twin	35.7	35.1	10.03	R	*	0.65	0.952381	21
MZ	269	130823	2	Twin v Twin	35.3	36	10.39	L	*	0.478261	0.958333	24
MZ	271	130823	3	Twin v Twin	*	*	10.51	R	*	0.730769	0.928571	28
MZ	277	130823	3	Twin v Twin	*	*	11.35	L	*	0.607143	0.965517	29
MZ	278	130823	3	Twin v Twin	35.5	35.2	11.39	R	*	0.62963	0.964286	28
MZ	284	130823	4	Twin v Twin	35.2	35.7	13.34	L	*	0.5	1	18
MZ	285	130823	4	Twin v Twin	*	*	13.39	R	*	0.357143	0.944444	18
MZ	292	130823	5	Twin v Twin	*	*	14.16	L	*	0.470588	0.894737	19
MZ	293	130823	5	Twin v Twin	36.1	36.2	14.21	R	*	0.615385	0.962963	27
MZ	299	130828	1	Twin v Twin	35.3	36.2	11.48	L	*	0.4	0.896552	29
MZ	300	130828	1	Twin v Twin	*	*	11.53	R	*	0.36	0.962963	27
MZ	307	130828	2	Twin v Twin	34.9	34.9	12.35	L	*	0.555556	0.791667	24
MZ	308	130828	2	Twin v Twin	*	*	12.41	R	*	0.333333	0.705882	17
MZ	315	130828	3	Twin v Twin	*	*	13.19	L	*	0.8	0.869565	23
MZ	316	130828	3	Twin v Twin	35.6	36.1	13.24	R	*	0.636364	0.6875	16
MZ	323	130828	4	Twin v Twin	36.1	35.7	15.16	L	*	0.625	1	18
MZ	324	130828	4	Twin v Twin	*	*	15.22	R	*	0.9	0.952381	21
MZ	331	130828	5	Twin v Twin	*	*	15.54	L	*	0.5	0.896552	29
MZ	332	130828	5	Twin v Twin	*	*	16	R	*	0.7	0.869565	23
MZ	337	130829	1	Twin v Twin	34.7	36.1	11.08	R	*	0.272727	0.884615	26
MZ	338	130829	1	Twin v Twin	*	*	11.15	L	*	0.315789	0.793103	29
MZ	345	130829	2	Twin v Twin	35	35.5	11.53	R	*	0.52	0.925926	27
MZ	346	130829	2	Twin v Twin	*	*	11.58	L	*	0.541667	0.866667	30
MZ	353	130829	3	Twin v Twin	*	*	12.36	R	*	0.558824	0.947368	38
MZ	354	130829	3	Twin v Twin	36	35.6	12.42	L	*	0.5	0.941176	17
MZ	361	130829	4	Twin v Twin	*	*	14.32	R	*	0.413793	0.966667	30
MZ	362	130829	4	Twin v Twin	*	*	14.38	L	*	0.318182	0.92	25
MZ	369	130829	5	Twin v Twin	*	*	15.12	R	*	0.333333	0.888889	18
MZ	370	130829	5	Twin v Twin	*	*	15.19	L	*	0.380952	0.913043	23
MZ	378	130902	1	Twin v Twin	*	*	11.57	R	*	0.272727	1	22
MZ	380	130902	1	Twin v Twin	*	*	12.07	L	*	0.391304	1	23
MZ	386	130902	2	Twin v Twin	*	*	12.38	R	*	0.586207	1	29
MZ	388	130902	2	Twin v Twin	35.3	35.7	12.48	L	*	0.529412	0.971429	35
MZ	394	130902	3	Twin v Twin	*	*	13.19	R	*	0.5	0.916667	24
MZ	396	130902	3	Twin v Twin	*	*	13.3	L	*	0.513514	1	38
MZ	404	130902	4	Twin v Twin	34.1	34	15.13	R	*	0.533333	0.894737	19
MZ	406	130902	4	Twin v Twin	35.5	34.9	15.22	L	*	0.448276	0.846154	39
MZ	412	130902	5	Twin v Twin	*	*	15.54	R	*	0.421053	0.84	25
MZ	414	130902	5	Twin v Twin	*	*	16.05	L	*	0.5	0.941176	34
MZ	415	130904	1	Twin v Twin	Low	34.2	9.43	R	*	0.5625	0.941176	17
MZ	422	130904	1	Twin v Twin	*	*	10.16	L	*	0.555556	0.95	20
MZ	423	130904	2	Twin v Twin	34.5	35.5	10.21	R	*	0.5	0.966667	30
MZ	430	130904	2	Twin v Twin	35.6	34.9	10.52	L	*	0.545455	0.96	25
MZ	431	130904	3	Twin v Twin	*	*	10.57	R	*	0.545455	1	23
MZ	438	130904	3	Twin v Twin	34.2	Low	12.31	L	*	0.5	0.88	25
MZ	439	130904	4	Twin v Twin	*	*	12.37	R	*	0.5	0.891892	37
MZ	445	130904	4	Twin v Twin	35.4	34.8	13.14	L	*	0.545455	0.958333	24
MZ	447	130904	5	Twin v Twin	*	*	13.25	R	*	0.444444	0.966667	30
MZ	454	130904	5	Twin v Twin	*	*	13.59	L	*	0.47619	0.777778	27
MZ	456	130909	1	Twin v Twin	34.9	35.4	11.29	R	*	0.2	0.789474	19
MZ	457	130909	1	Twin v Twin	*	*	11.34	L	*	0.529412	0.947368	19
MZ	464	130909	2	Twin v Twin	*	*	12.09	R	*	0.333333	0.923077	26
MZ	465	130909	2	Twin v Twin	35.6	35.9	12.14	L	*	0.470588	0.947368	19
MZ	472	130909	3	Twin v Twin	35	35.8	12.51	R	*	0.47619	0.92	25
MZ	473	130909	3	Twin v Twin	*	*	12.59	L	*	0.652174	0.851852	27
MZ	482	130909	4	Twin v Twin	Low	34.9	14.41	R	*	0.5	0.6875	16
MZ	483	130909	4	Twin v Twin	*	*	14.45	L	*	0.357143	0.73913	23
MZ	490	130909	5	Twin v Twin	*	*	15.24	R	*	0.764706	0.769231	26
MZ	491	130909	5	Twin v Twin	35.7	35.4	15.3	L	*	0.666667	0.85	20
MZ	495	130918	1	Twin v Twin	34.8	Low	9.55	L	*	0.653846	1	29
MZ	500	130918	1	Twin v Twin	35.9	34.9	10.22	R	*	0.894737	0.904762	21
MZ	503	130918	2	Twin v Twin	*	*	10.4	L	*	0.666667	0.772727	22
MZ	508	130918	2	Twin v Twin	35.9	35.7	11.07	R	*	1	0.894737	19
MZ	511	130918	3	Twin v Twin	35.6	35.1	11.24	L	*	0.625	0.764706	34
MZ	516	130918	3	Twin v Twin	35.4	35.7	11.54	R	*	0.791667	0.827586	29
MZ	519	130918	4	Twin v Twin	35.2	34.5	13.13	L	*	0.5	0.846154	26
MZ	524	130918	4	Twin v Twin	36.1	35.4	13.4	R	*	0.461538	0.75	20
MZ	527	130918	5	Twin v Twin	35.8	35.7	13.58	L	*	0.705882	0.72	25
MZ	532	130918	5	Twin v Twin	35.6	36.2	14.3	R	*	0.809524	0.828571	35
MZ	538	130920	1	Twin v Twin	35.9	35.6	11.04	R	*	0.5	0.85	20
MZ	541	130920	1	Twin v Twin	36.1	*	11.2	L	*	0.631579	1	20
MZ	546	130920	2	Twin v Twin	36.3	35.8	11.43	R	*	0.434783	0.9	30
MZ	549	130920	2	Twin v Twin	36.3	36.1	11.59	L	*	0.681818	0.771429	35
MZ	554	130920	3	Twin v Twin	36.5	36.4	12.22	R	*	0.588235	0.84	25
MZ	557	130920	3	Twin v Twin	36.3	36.4	12.35	L	*	0.571429	0.862069	29
MZ	562	130920	4	Twin v Twin	36.3	36.4	13.56	R	*	0.473684	0.84	25
MZ	565	130920	4	Twin v Twin	36.4	35.7	14.11	L	*	0.6	0.714286	14
MZ	570	130920	5	Twin v Twin	36.2	36.8	14.34	R	*	0.6875	0.863636	22
MZ	573	130920	5	Twin v Twin	36.2	36.3	14.5	L	*	0.821429	0.9375	32
MZ	577	130926	1	Twin v Twin	35.4	34.3	10.42	L	*	0.333333	0.777778	27
MZ	582	130926	1	Twin v Twin	35.1	35.2	11.06	R	*	0.608696	0.892857	28
MZ	585	130926	2	Twin v Twin	35.4	34.7	11.23	L	*	0.666667	0.782609	23
MZ	590	130926	2	Twin v Twin	35.4	34.8	11.49	R	*	0.464286	0.969697	33
MZ	593	130926	3	Twin v Twin	35.1	34.3	12.06	L	*	0.52381	0.9	30
MZ	598	130926	3	Twin v Twin	34.8	34.9	12.32	R	*	0.518519	0.966667	30
MZ	601	130926	4	Twin v Twin	35.1	34.7	13.55	L	*	0.4375	0.727273	22
MZ	606	130926	4	Twin v Twin	35.6	35.6	14.17	R	*	0.7	0.913043	23
MZ	609	130926	5	Twin v Twin	*	*	14.32	L	*	0.727273	0.785714	14
MZ	614	130926	5	Twin v Twin	35.6	35.7	14.57	R	*	0.666667	1	18
MZ	617	131001	1	Twin v Twin	34.2	35.4	10.17	R	*	0.263158	1	20
MZ	619	131001	1	Twin v Twin	34.4	35.7	10.27	L	*	0.615385	0.866667	30
MZ	625	131001	2	Twin v Twin	*	*	10.56	R	*	0.36	0.961538	26
MZ	627	131001	2	Twin v Twin	35.9	35.4	11.07	L	*	0.478261	1	23
MZ	633	131001	3	Twin v Twin	34.3	36	11.35	R	*	0.45	0.913043	23
MZ	635	131001	3	Twin v Twin	35.9	35.9	11.45	L	*	0.464286	1	29
MZ	641	131001	4	Twin v Twin	Low	35.2	13.3	R	*	0.5	0.956522	23
MZ	643	131001	4	Twin v Twin	35.2	34.7	13.39	L	*	0.4	0.952381	21
MZ	649	131001	5	Twin v Twin	35.1	35.9	14.08	R	*	0.423077	1	27
MZ	651	131001	5	Twin v Twin	35.2	35.3	14.17	L	*	0.294118	0.9	20
MZ	655	131003	1	Twin v Twin	36.3	35.5	9.43	R	*	0.380952	0.827586	29
MZ	656	131003	1	Twin v Twin	36.7	34.8	9.48	L	*	0.36	1	25
MZ	663	131003	2	Twin v Twin	36.6	35.5	10.21	R	*	0.333333	0.96	25
MZ	664	131003	2	Twin v Twin	36.3	34.8	10.26	L	*	0.384615	1	13
MZ	671	131003	3	Twin v Twin	35.9	35	11	R	*	0.6	0.961538	26
MZ	672	131003	3	Twin v Twin	36.4	34.6	11.04	L	*	0.363636	1	22
MZ	679	131003	4	Twin v Twin	35.6	34.7	12.41	R	*	0.470588	0.653846	26
MZ	680	131003	4	Twin v Twin	35.9	34.9	12.46	L	*	0.375	0.8	20
MZ	687	131003	5	Twin v Twin	36.4	35.3	13.16	R	*	0.333333	0.774194	31
MZ	688	131003	5	Twin v Twin	36.2	34.9	13.21	L	*	0.363636	0.916667	24
MZ	696	131007	1	Twin v Twin	34.4	Low	10.54	R	*	0.941176	0.894737	19
MZ	700	131007	1	Twin v Twin	34.9	35.4	11.15	L	*	0.653846	0.962963	27
MZ	704	131007	2	Twin v Twin	34.8	35.8	11.35	R	*	0.24	0.961538	26
MZ	708	131007	2	Twin v Twin	35.2	35.5	11.53	L	*	0.307692	1	27
MZ	712	131007	3	Twin v Twin	34.8	35.8	12.1	R	*	0.285714	1	29
MZ	716	131007	3	Twin v Twin	35.1	35.8	12.29	L	*	0.47619	0.961538	26
MZ	720	131007	4	Twin v Twin	Low	35.1	13.47	R	*	0.384615	0.9375	32
MZ	724	131007	4	Twin v Twin	35.3	35.5	14.02	L	*	0.636364	1	24
MZ	728	131007	5	Twin v Twin	35.5	36.3	14.2	R	*	0.357143	1	16
MZ	732	131007	5	Twin v Twin	35.5	35.8	14.36	L	*	0.444444	0.947368	19
MZ	735	131008	1	Twin v Twin	35.8	36.5	9.52	L	*	0.0909091	0.916667	12
MZ	741	131008	1	Twin v Twin	36.5	36.6	10.2	R	*	0.47619	1	21
MZ	743	131008	2	Twin v Twin	36.5	36.3	10.29	L	*	0.347826	1	23
MZ	749	131008	2	Twin v Twin	37.3	36.5	10.57	R	*	0.125	0.96	25
MZ	751	131008	3	Twin v Twin	36.3	36.5	11.06	L	*	0.571429	1	21
MZ	757	131008	3	Twin v Twin	36.1	36.4	11.34	R	*	0.516129	1	31
MZ	759	131008	4	Twin v Twin	36.5	36.7	13	L	*	0.47619	0.814815	27
MZ	764	131008	4	Twin v Twin	36.5	36.8	13.28	R	*	0.777778	1	18
MZ	767	131008	5	Twin v Twin	36.2	36.4	13.39	L	*	0.619048	0.954545	22
MZ	773	131008	5	Twin v Twin	36.2	36.7	14.04	R	*	0.565217	0.961538	26
DZ	9	130702	1	Twin v Twin	*	*	NN	L	*	0.611111	0.826087	23
DZ	10	130702	1	Twin v Twin	*	*	NN	R	*	0.578947	0.869565	23
DZ	11	130702	1	Twin v Twin	*	*	NN	R	*	0.625	0.90625	32
DZ	12	130702	1	Twin v Twin	*	*	NN	R	*	0.777778	0.875	24
DZ	13	130702	1	Twin v Twin	*	*	NN	R	*	0.615385	0.903226	31
DZ	14	130702	1	Twin v Twin	*	*	NN	L	*	0.666667	0.875	24
DZ	15	130702	1	Twin v Twin	*	*	NN	R	*	0.5	0.9	10
DZ	16	130702	1	Twin v Twin	*	*	NN	L	*	0.625	0.9	20
DZ	17	130702	1	Twin v Twin	*	*	NN	L	*	0.608696	0.923077	26
DZ	18	130702	1	Twin v Twin	*	*	NN	L	*	0.9375	1	17
DZ	63	130719	1	Twin v Twin	*	*	NN	L	*	0.666667	0.666667	9
DZ	64	130719	1	Twin v Twin	*	*	NN	L	*	0.571429	0.777778	18
DZ	65	130719	1	Twin v Twin	*	*	NN	L	*	0.2	0.85	20
DZ	66	130719	1	Twin v Twin	*	*	NN	R	*	0.705882	0.944444	18
DZ	67	130719	1	Twin v Twin	*	*	NN	L	*	0.533333	0.9375	16
DZ	68	130719	1	Twin v Twin	*	*	NN	L	*	0.333333	0.625	16
DZ	69	130719	1	Twin v Twin	*	*	NN	R	*	0.647059	0.894737	19
DZ	70	130719	1	Twin v Twin	*	*	NN	R	*	0.25	0.75	16
DZ	71	130719	1	Twin v Twin	*	*	NN	R	*	0.6	1	11
DZ	72	130719	1	Twin v Twin	*	*	NN	R	*	0.6	0.833333	12
DZ	117	130729	1	Twin v Twin	Low	Low	NN	R	*	0.384615	0.8125	16
DZ	118	130729	1	Twin v Twin	34.8	34.3	NN	L	*	0.25	0.913043	23
DZ	119	130729	1	Twin v Twin	*	*	NN	L	*	0.307692	1	29
DZ	120	130729	1	Twin v Twin	*	*	NN	R	*	0.6	0.909091	11
DZ	121	130729	1	Twin v Twin	*	*	NN	R	*	0.176471	1	20
DZ	122	130729	1	Twin v Twin	*	*	NN	R	*	0.0416667	0.833333	30
DZ	123	130729	1	Twin v Twin	*	*	NN	L	*	0.375	0.923077	26
DZ	124	130729	1	Twin v Twin	35.5	35.3	NN	L	*	0.26087	1	23
DZ	125	130729	1	Twin v Twin	*	*	NN	R	*	0.423077	0.965517	29
DZ	126	130729	1	Twin v Twin	35.4	35.4	NN	L	*	0.9	0.916667	24
DZ	167	130805	1	Twin v Twin	34.3	34.4	9.51	R	*	0.391304	0.96	25
DZ	168	130805	1	Twin v Twin	*	*	9.56	R	*	0.625	1	17
DZ	169	130805	1	Twin v Twin	*	*	10	L	*	0.5	1	16
DZ	170	130805	1	Twin v Twin	*	*	10.07	R	*	0.318182	1	22
DZ	171	130805	1	Twin v Twin	36	35.2	10.12	R	*	0.0454545	0.916667	24
DZ	172	130805	1	Twin v Twin	*	*	10.17	L	*	0.0909091	1	22
DZ	173	130805	1	Twin v Twin	*	*	10.22	L	*	0.222222	0.931034	29
DZ	174	130805	1	Twin v Twin	36.1	34.1	10.28	R	*	0.333333	0.933333	30
DZ	175	130805	1	Twin v Twin	*	*	10.34	L	*	0.0625	0.941176	17
DZ	176	130805	1	Twin v Twin	*	*	10.39	L	*	0.333333	0.973684	38
DZ	223	130807	1	Twin v Twin	34.2	Low	11.17	R	*	0.909091	0.590909	22
DZ	224	130807	1	Twin v Twin	*	*	11.22	L	*	0.555556	0.619048	21
DZ	225	130807	1	Twin v Twin	*	Low	11.27	R	*	1	0.736842	19
DZ	226	130807	1	Twin v Twin	35.1	Low	11.32	L	*	0.833333	0.545455	11
DZ	227	130807	1	Twin v Twin	*	*	11.38	R	*	0.833333	0.466667	15
DZ	228	130807	1	Twin v Twin	35.5	34.2	11.42	L	*	0.538462	0.9375	16
DZ	229	130807	1	Twin v Twin	*	*	11.45	R	*	0.142857	0.666667	12
DZ	230	130807	1	Twin v Twin	35.3	34.5	11.51	L	*	0.428571	0.73913	23
DZ	231	130807	1	Twin v Twin	*	*	11.56	R	*	0.882353	0.75	24
DZ	232	130807	1	Twin v Twin	35.6	35.2	12	L	*	1	0.9	10
DZ	251	130816	1	Twin v Twin	34.3	35	9.56	L	*	0.309524	1	46
DZ	257	130816	1	Twin v Twin	*	*	10.31	R	*	0.709677	1	31
DZ	259	130816	2	Twin v Twin	35.2	35.3	10.41	L	*	0.742857	0.973684	38
DZ	265	130816	2	Twin v Twin	35.4	35.5	11.11	R	*	0.875	0.969697	33
DZ	267	130816	3	Twin v Twin	*	*	11.19	L	*	0.551724	0.935484	31
DZ	274	130816	3	Twin v Twin	35.2	35.4	11.54	R	*	0.888889	0.965517	29
DZ	276	130816	4	Twin v Twin	34.6	34	13.17	L	*	0.483871	0.911765	34
DZ	281	130816	4	Twin v Twin	35.3	35.2	13.45	R	*	0.7	0.913043	23
DZ	283	130816	5	Twin v Twin	*	*	13.53	L	*	0.85	0.909091	22
DZ	289	130816	5	Twin v Twin	*	*	14.22	R	*	0.861111	1	38
DZ	292	130910	1	Twin v Twin	Low	Low	10.2	L	*	0.576923	0.911765	34
DZ	295	130910	1	Twin v Twin	Low	Low	10.35	R	*	0.5	0.95	20
DZ	300	130910	2	Twin v Twin	*	*	11	L	*	0.45	0.851852	27
DZ	303	130910	2	Twin v Twin	35.2	34.5	11.16	R	*	0.176471	0.73913	23
DZ	308	130910	3	Twin v Twin	35.3	34.6	11.41	L	*	0.0625	0.761905	21
DZ	311	130910	3	Twin v Twin	35.4	35.1	11.55	R	*	0.347826	0.857143	35
DZ	316	130910	4	Twin v Twin	Low	Low	13.2	L	*	0.181818	0.791667	24
DZ	319	130910	4	Twin v Twin	34.4	Low	13.34	R	*	0.25	0.92	25
DZ	324	130910	5	Twin v Twin	35.4	35.2	14	L	*	0.2	0.928571	28
DZ	327	130910	5	Twin v Twin	35.2	35.3	14.13	R	*	0.173913	0.958333	24
DZ	337	130919	1	Twin v Twin	34.5	35.2	11.58	R	*	0.227273	0.884615	26
DZ	338	130919	1	Twin v Twin	*	*	12.01	L	*	0.571429	0.851852	27
DZ	345	130919	2	Twin v Twin	35.7	35.6	12.35	R	*	0.238095	0.96	25
DZ	346	130919	2	Twin v Twin	36.1	35.3	12.41	L	*	0.681818	0.964286	28
DZ	353	130919	3	Twin v Twin	36.1	36	13.15	R	*	0.483871	0.969697	33
DZ	354	130919	3	Twin v Twin	35.9	35.7	13.19	L	*	0.814815	0.970588	34
DZ	361	130919	4	Twin v Twin	36	36	15.06	R	*	0.318182	0.866667	30
DZ	362	130919	4	Twin v Twin	36.2	35.5	15.1	L	*	0.4375	1	19
DZ	369	130919	5	Twin v Twin	36.7	36.1	15.45	R	*	0.2	0.833333	18
DZ	370	130919	5	Twin v Twin	36.2	35.8	15.49	L	*	0.588235	0.894737	19
DZ	374	130924	1	Twin v Twin	35.7	35.6	10.59	L	*	0.411765	0.947368	19
DZ	375	130924	1	Twin v Twin	35.4	35.7	11.04	R	*	0.285714	0.941176	17
DZ	382	130924	2	Twin v Twin	35.5	35.9	11.41	L	*	0.222222	1	29
DZ	383	130924	2	Twin v Twin	35.5	35.9	11.46	R	*	0.44	0.928571	28
DZ	390	130924	3	Twin v Twin	35.5	36	12.17	L	*	0.28125	1	33
DZ	391	130924	3	Twin v Twin	34.9	36	12.22	R	*	0.263158	0.954545	22
DZ	398	130924	4	Twin v Twin	34.8	35.5	14	L	*	0.2	0.787879	33
DZ	399	130924	4	Twin v Twin	34.9	36.2	14.05	R	*	0.478261	0.896552	29
DZ	406	130924	5	Twin v Twin	35.4	36.1	14.39	L	*	0.28	1	28
DZ	407	130924	5	Twin v Twin	35.4	36.1	14.43	R	*	0.185185	0.9375	32
DZ	417	131011	1	Twin v Twin	36	34.8	11.48	L	*	0.5	0.956522	23
DZ	418	131011	1	Twin v Twin	36.3	35.2	11.52	R	*	0.434783	1	23
DZ	425	131011	2	Twin v Twin	34.7	36.3	12.24	L	*	0.411765	0.904762	21
DZ	426	131011	2	Twin v Twin	36.1	35.2	12.28	R	*	0.571429	1	22
DZ	433	131011	3	Twin v Twin	35.8	34.7	12.59	L	*	0.636364	0.956522	23
DZ	434	131011	3	Twin v Twin	35.8	35.8	13.03	R	*	0.53125	0.941176	34
DZ	441	131011	4	Twin v Twin	36.5	35.2	14.35	L	*	0.625	0.842105	19
DZ	442	131011	4	Twin v Twin	36.4	36	14.39	R	*	0.307692	0.764706	17
DZ	449	131011	5	Twin v Twin	36.5	35.1	15.09	L	*	0.5	0.888889	18
DZ	450	131011	5	Twin v Twin	36	35.7	15.13	R	*	0.5	0.954545	22
DZ	455	131015	1	Twin v Twin	34.9	35.5	11.19	L	*	0.428571	0.833333	18
DZ	456	131015	1	Twin v Twin	35	35.2	11.23	R	*	0.210526	0.909091	22
DZ	463	131015	2	Twin v Twin	35.7	36	11.52	L	*	0.428571	0.809524	21
DZ	464	131015	2	Twin v Twin	35.9	35.8	11.56	R	*	0.5	0.863636	22
DZ	471	131015	3	Twin v Twin	35.7	36	12.23	L	*	0.538462	0.947368	19
DZ	472	131015	3	Twin v Twin	35.3	35.8	12.27	R	*	0.263158	0.84	25
DZ	479	131015	4	Twin v Twin	36	36.3	13.54	L	*	0.65	0.96	25
DZ	480	131015	4	Twin v Twin	36	35.7	13.57	R	*	0.533333	0.789474	19
DZ	487	131015	5	Twin v Twin	36.2	36.1	14.23	L	*	0.6875	0.894737	19
DZ	488	131015	5	Twin v Twin	36.1	36.3	14.27	R	*	0.380952	1	22
DZ	493	131016	1	Twin v Twin	*	*	10.22	R	*	0.368421	0.8	25
DZ	494	131016	1	Twin v Twin	Low	35.3	10.26	L	*	0.666667	1	23
DZ	501	131016	2	Twin v Twin	34.1	35	10.55	R	*	0.375	0.809524	21
DZ	502	131016	2	Twin v Twin	34.7	35.3	11	L	*	0.714286	0.882353	17
DZ	510	131016	3	Twin v Twin	35	34.9	11.28	R	*	0.4	0.947368	19
DZ	511	131016	3	Twin v Twin	34.6	35.3	11.31	L	*	0.411765	0.95	20
DZ	518	131016	4	Twin v Twin	34.8	34.6	12.55	R	*	0.333333	1	20
DZ	519	131016	4	Twin v Twin	34.9	35.1	12.59	L	*	0.388889	1	20
DZ	525	131016	5	Twin v Twin	35.5	35.2	13.27	R	*	0.1	0.684211	19
DZ	526	131016	5	Twin v Twin	35.2	35.7	13.3	L	*	0.875	0.888889	18
DZ	534	131017	1	Twin v Twin	34.5	35.7	11.21	R	*	0.615385	1	14
DZ	536	131017	1	Twin v Twin	35.7	35.9	11.29	L	*	0.6	0.882353	17
DZ	542	131017	2	Twin v Twin	35.3	36.3	11.53	R	*	0.733333	0.941176	17
DZ	544	131017	2	Twin v Twin	35.6	36.2	12.01	L	*	0.7	1	23
DZ	550	131017	3	Twin v Twin	35	36.4	12.26	R	*	0.928571	1	16
DZ	552	131017	3	Twin v Twin	35.8	36.1	12.33	L	*	0.923077	1	17
DZ	557	131017	4	Twin v Twin	34.1	34.8	14.11	R	*	0.8	1	13
DZ	560	131017	4	Twin v Twin	36.1	35.4	14.24	L	*	0.857143	0.833333	18
DZ	565	131017	5	Twin v Twin	35.4	36.5	14.41	R	*	0.857143	0.894737	19
DZ	568	131017	5	Twin v Twin	35.9	36.1	14.54	L	*	0.916667	0.882353	17
DZ	572	131018	1	Twin v Twin	35.1	Low	10.57	R	*	0.954545	1	24
DZ	578	131018	1	Twin v Twin	35	34.5	11.23	L	*	0.954545	0.956522	23
DZ	579	131018	2	Twin v Twin	34.9	34.5	11.27	R	*	0.809524	0.954545	22
DZ	586	131018	2	Twin v Twin	34.6	35.6	11.59	L	*	0.777778	0.909091	22
DZ	587	131018	3	Twin v Twin	34.7	35.2	12.03	R	*	0.375	0.941176	17
DZ	594	131018	3	Twin v Twin	35.4	35.3	12.35	L	*	0.863636	1	23
DZ	596	131018	4	Twin v Twin	Low	Low	13.53	R	*	0.846154	0.928571	14
DZ	602	131018	4	Twin v Twin	34.9	Low	14.2	L	*	0.642857	0.736842	19
DZ	603	131018	5	Twin v Twin	35.5	Low	14.25	R	*	1	0.777778	18
DZ	610	131018	5	Twin v Twin	34.8	34.8	14.53	L	*	0.647059	1	19
DZ	612	131021	1	Twin v Twin	36	35.1	11.34	R	*	0.384615	0.882353	17
DZ	613	131021	1	Twin v Twin	35.6	35.7	11.38	L	*	0.866667	0.894737	19
DZ	620	131021	2	Twin v Twin	36.4	36.2	12.05	R	*	0.818182	0.958333	24
DZ	621	131021	2	Twin v Twin	36.3	36.2	12.09	L	*	0.809524	1	22
DZ	628	131021	3	Twin v Twin	36.2	35	12.37	R	*	0.647059	1	17
DZ	629	131021	3	Twin v Twin	36	36	12.41	L	*	0.894737	0.904762	21
DZ	636	131021	4	Twin v Twin	34.7	35.3	14.27	R	*	0.833333	0.933333	15
DZ	637	131021	4	Twin v Twin	34.6	35.3	14.31	L	*	0.764706	0.85	20
DZ	644	131021	5	Twin v Twin	36.2	36.1	14.58	R	*	0.666667	0.833333	18
DZ	645	131021	5	Twin v Twin	35.9	36.2	15.02	L	*	0.6	0.846154	13
DZ	652	131022	1	Twin v Twin	Low	34.9	11.39	L	*	0.0909091	1	13
DZ	655	131022	1	Twin v Twin	34.5	35.8	11.53	R	*	0.210526	0.956522	23
DZ	660	131022	2	Twin v Twin	35.3	35.8	12.15	L	*	0.333333	0.875	16
DZ	663	131022	2	Twin v Twin	35.3	35.9	12.29	R	*	0.125	1	18
DZ	668	131022	3	Twin v Twin	35.4	35.9	12.52	L	*	0.636364	0.8	15
DZ	671	131022	3	Twin v Twin	35.6	36	13.05	R	*	0	0.941176	17
DZ	676	131022	4	Twin v Twin	35.1	35.3	14.34	L	*	0.307692	0.764706	17
DZ	679	131022	4	Twin v Twin	35.4	35.9	14.47	R	*	0.266667	0.944444	18
DZ	684	131022	5	Twin v Twin	36.1	36.3	15.09	L	*	0.5625	0.875	24
DZ	687	131022	5	Twin v Twin	36.5	36.1	15.21	R	*	0.25	1	19
DZ	691	131023	1	Twin v Twin	35.6	35.6	11.11	L	*	0.6	0.857143	14
DZ	697	131023	1	Twin v Twin	36	36.3	11.37	R	*	0.642857	0.882353	17
DZ	699	131023	2	Twin v Twin	35.8	36.3	11.46	L	*	0.769231	0.875	16
DZ	705	131023	2	Twin v Twin	36.2	36	12.1	R	*	0.571429	0.9375	16
DZ	707	131023	3	Twin v Twin	36.1	36.5	12.18	L	*	0.681818	0.958333	24
DZ	713	131023	3	Twin v Twin	36	36.4	12.45	R	*	0.714286	0.958333	24
DZ	715	131023	4	Twin v Twin	35.8	35.3	14.02	L	*	0.833333	0.923077	13
DZ	721	131023	4	Twin v Twin	36.2	36.3	14.25	R	*	0.5	0.9375	16
DZ	723	131023	5	Twin v Twin	36.3	36.6	14.34	L	*	0.777778	0.833333	24
DZ	729	131023	5	Twin v Twin	36.5	36.5	14.56	R	*	0.5	0.9375	16
DZ	737	131030	1	Twin v Twin	34.9	34.8	10.56	L	*	0.5625	0.818182	22
DZ	738	131030	1	Twin v Twin	34.1	35.4	11	R	*	0.307692	0.730769	26
DZ	745	131030	2	Twin v Twin	34.8	35.2	11.3	L	*	0.636364	0.928571	14
DZ	746	131030	2	Twin v Twin	34.9	35.8	11.36	R	*	0.0769231	1	16
DZ	753	131030	3	Twin v Twin	35.3	34.9	12.04	L	*	0.526316	0.913043	23
DZ	754	131030	3	Twin v Twin	34.8	35.4	12.08	R	*	0.454545	0.882353	17
DZ	761	131030	4	Twin v Twin	35.9	35.5	13.49	L	*	0.789474	0.954545	22
DZ	762	131030	4	Twin v Twin	35.3	35.6	13.53	R	*	0.428571	0.833333	12
DZ	769	131030	5	Twin v Twin	35.6	35.4	14.2	L	*	0.722222	0.95	20
DZ	770	131030	5	Twin v Twin	34.9	35.8	14.23	R	*	0.642857	0.882353	17
DZ	775	131031	1	Twin v Twin	35.8	35.5	10.34	L	*	0.913043	1	24
DZ	776	131031	1	Twin v Twin	35.7	36.1	10.38	R	*	0.8125	1	17
DZ	783	131031	2	Twin v Twin	35.9	36.2	11.07	L	*	0.904762	0.913043	23
DZ	784	131031	2	Twin v Twin	35.5	36.4	11.1	R	*	0.869565	0.958333	24
DZ	791	131031	3	Twin v Twin	35.1	34.9	12.06	L	*	0.888889	0.814815	27
DZ	792	131031	3	Twin v Twin	34.8	35.7	12.11	R	*	0.722222	0.95	20
DZ	799	131031	4	Twin v Twin	Low	Low	13.26	L	*	1	1	14
DZ	800	131031	4	Twin v Twin	Low	34.6	13.3	R	*	0.944444	0.869565	23
DZ	807	131031	5	Twin v Twin	35.7	36	13.57	L	*	0.75	0.928571	14
DZ	808	131031	5	Twin v Twin	35.5	36.3	14.01	R	*	0.421053	0.875	24

## Sheet: Pair_Means
TYPE	Run	Trt_Pair	Rel_Attrac	Flight_Activ	RelAP	FlightP
MZ	130814	Twin A	0.582958	0.638282	58.2958	63.8282
MZ	130809	Twin A	0.731702	0.763819	73.1702	76.3819
DZ	131030	Twin A	0.740413	0.735342	74.0413	73.5342
DZ	130910	Twin A	0.771614	0.810631	77.1614	81.0631
DZ	130702	Twin A	0.803791	0.864353	80.3791	86.4353
MZ	130904	Twin A	0.81942	0.872476	81.942	87.2476
MZ	131008	Twin A	0.832742	0.946871	83.2742	94.6871
DZ	130805	Twin A	0.834616	0.71562	83.4616	71.562
DZ	131016	Twin A	0.845173	0.834313	84.5173	83.4313
MZ	130829	Twin A	0.851019	0.799301	85.1019	79.9301
MZ	130710	Twin A	0.860399	0.793398	86.0399	79.3398
MZ	130920	Twin A	0.862883	0.831511	86.2883	83.1511
MZ	131003	Twin A	0.865128	0.92879	86.5128	92.879
DZ	130919	Twin A	0.87458	0.843942	87.458	84.3942
DZ	131017	Twin A	0.87794	0.882188	87.794	88.2188
DZ	131022	Twin A	0.884389	0.832591	88.4389	83.2591
MZ	130909	Twin A	0.89128	0.772345	89.128	77.2345
MZ	130926	Twin A	0.891407	0.772944	89.1407	77.2944
DZ	131015	Twin A	0.897514	0.853744	89.7514	85.3744
DZ	131021	Twin A	0.919513	0.889431	91.9513	88.9431
MZ	130918	Twin A	0.920081	0.847647	92.0081	84.7647
DZ	131031	Twin A	0.920162	0.886347	92.0162	88.6347
MZ	130801	Twin A	0.925635	0.871973	92.5635	87.1973
DZ	130924	Twin A	0.928468	0.917811	92.8468	91.7811
MZ	130902	Twin A	0.929206	0.921059	92.9206	92.1059
DZ	131023	Twin A	0.930615	0.89294	93.0615	89.294
MZ	131001	Twin A	0.932031	0.928335	93.2031	92.8335
DZ	130807	Twin A	0.935552	0.845261	93.5552	84.5261
MZ	130716	Twin A	0.937619	0.770645	93.7619	77.0645
MZ	130828	Twin A	0.939733	0.773647	93.9733	77.3647
MZ	131007	Twin A	0.952749	0.942877	95.2749	94.2877
MZ	130823	Twin A	0.952909	0.907011	95.2909	90.7011
DZ	131018	Twin A	0.966667	0.84429	96.6667	84.429
DZ	130816	Twin A	0.966709	0.941471	96.6709	94.1471
DZ	130729	Twin A	0.976697	0.890144	97.6697	89.0144
DZ	131011	Twin A	0.977785	0.875594	97.7785	87.5594
DZ	130719	Twin A	0.988889	0.866721	98.8889	86.6721
MZ	130814	Twin B	0.624444	0.68423	62.4444	68.423
DZ	131018	Twin B	0.729819	0.807274	72.9819	80.7274
DZ	130702	Twin B	0.742286	0.747978	74.2286	74.7978
MZ	130710	Twin B	0.772062	0.801389	77.2062	80.1389
DZ	130910	Twin B	0.790568	0.826768	79.0568	82.6768
DZ	130807	Twin B	0.812886	0.705791	81.2886	70.5791
MZ	130904	Twin B	0.832622	0.887386	83.2622	88.7386
MZ	130828	Twin B	0.842339	0.844578	84.2339	84.4578
MZ	130920	Twin B	0.842554	0.809135	84.2554	80.9135
DZ	131016	Twin B	0.844962	0.891182	84.4962	89.1182
DZ	131030	Twin B	0.847384	0.74155	84.7384	74.155
MZ	130926	Twin B	0.854295	0.750645	85.4295	75.0645
DZ	130719	Twin B	0.860581	0.851764	86.0581	85.1764
DZ	131021	Twin B	0.872665	0.79095	87.2665	79.095
DZ	130919	Twin B	0.877708	0.831328	87.7708	83.1328
DZ	131031	Twin B	0.883754	0.844807	88.3754	84.4807
DZ	131011	Twin B	0.885276	0.837285	88.5276	83.7285
MZ	130918	Twin B	0.887371	0.851115	88.7371	85.1115
DZ	131015	Twin B	0.893038	0.833503	89.3038	83.3503
DZ	131022	Twin B	0.893043	0.782282	89.3043	78.2282
DZ	131017	Twin B	0.894658	0.843772	89.4658	84.3772
MZ	130909	Twin B	0.903363	0.82257	90.3363	82.257
MZ	130716	Twin B	0.907622	0.813043	90.7622	81.3043
MZ	130809	Twin B	0.910956	0.826438	91.0956	82.6438
MZ	130902	Twin B	0.916183	0.905064	91.6183	90.5064
DZ	130924	Twin B	0.922131	0.896612	92.2131	89.6612
MZ	130829	Twin B	0.930333	0.878094	93.0333	87.8094
DZ	130729	Twin B	0.933537	0.861564	93.3537	86.1564
MZ	130801	Twin B	0.935589	0.836883	93.5589	83.6883
DZ	131023	Twin B	0.937347	0.858635	93.7347	85.8635
MZ	131001	Twin B	0.944893	0.899196	94.4893	89.9196
MZ	131008	Twin B	0.958556	0.960201	95.8556	96.0201
MZ	131003	Twin B	0.963381	0.919571	96.3381	91.9571
MZ	130823	Twin B	0.965048	0.896829	96.5048	89.6829
DZ	130816	Twin B	0.973103	0.92525	97.3103	92.525
MZ	131007	Twin B	0.975708	0.95364	97.5708	95.364
DZ	130805	Twin B	0.977814	0.830297	97.7814	83.0297
